# Supplementary material for: Non-Native Plant Invasion along Elevation and Canopy Closure Gradients in a Middle Rocky Mountain Ecosystem
Source: PLoS One. 2016 Jan 29;11(1):e0147826. doi: 10.1371/journal.pone.0147826 (PMC4732764; doi:10.1371/journal.pone.0147826)
Supplement: S1 File — Species matrix (Table A) where columns include absolute canopy cover of species, and species symbols correspond to USDA Plant Database (plants.usda.gov) practices. Environmental matrix (Table B). Column A includes subplots (Tables A and B): FL corresponds to Fish Lake road; MH corresponds to Mt. Harris road; and MS corresponds to Moss Springs road. Species list (Table C) with corresponding symbols. (XLSX) [file pone.0147826.s001.xlsx]

## Sheet: Table A. Species matrix
SubPlot	ABGR	ABLA	ACCO4	ACGL	ACMI2	ACNE9	ACOC3	ACRU2	ADBI	AECYR	AGAU2	AGGL	AGGR	AGHE2	AGSCS	AGUR	ALAC4	ALAL3	ALIN2	ALPR3	ALVIS	AMALA	AMMEI2	AMPO2	ANAR3	ANCA14	ANCO2	ANHON	ANMA	ANOR	ANPI	ANRO2	ANST2	APAN2	AQFL	AQFO	ARAC2	ARCO9	AREL3	ARHI	ARHO2	ARLU	ARNE	ARPA13	ARSO2	ARUV	ASCA11	ASPR	ASSP
FL010101	0	0	0	0.6	6.8	0	0	0	0	0	0	0	0	0	0	0.6	0	0	0	0	0	0.6	0	0	0	0	0	0	0	0	0	0	0	0	0	0	0	0	0	0	0	0	0	0	0	0	0	0	0
FL010102	0	0	0	0	1.2	0	0	0	0	0	0	0	0.2	0	0	2	0	0	0	0	0	0	0	0	0	0	0	0	0	0	0	0	0	0	0	0	0	0	0	0	0	0	0	0	0	0	0	0	0
FL010103	0	0	0	0	0	0	0	0	0	0	0	0	0	0	0	0.6	0	0	0	0	0	0	0	0	0	0	0	0	0	0	0	0	0	0	0	0	0	0	0	0	0	0	0	0	0	0	0	0	0
FL010104	0	0	0	0	0.2	0	0	0	0	0	0	0	0	0	0	0	0	0	0	0	0	0	0	0	0	0	0	0	0	0	0	0	0	0	0	0	0	0	0	0	0	0	0	0	0	0	0	0	0
FL010105	0.4	0	0	0	1.2	0	0	0	0	0	0	0	0	0	0	0	0	0	0	0	0	0	0	0	0	0	0	0	0	0	0	0	0	0	0	0	0	0	0	0	0	0	0	0	0	0	0	0	0
FL010201	0	0	0	0	0	0	0	0	0	0	0	0	0	0	0	0	0	0	0	0	0	0	0	0	0	0	0	0	0	0	0	0	0	0	0	0	0	0	0	0	0	0	0	0	0	0	0	0	0
FL010202	0	0	0	39.4	0	0	0	0	0.6	0	0	7.5	0	0	0	0	0	0	0	0	0	0.2	0	0	0	0	0	0	0	0	0	0	0	0	0	0	0	0	0	0	0	0	0	0	0	0	0	0	0
FL010203	0	0	0	0	0	0	0	0	0	0	0	0	0	0	0	0	0	0	0	0	0	3	0	0	0	0	0	0	0	0	0.2	0	0	0	0	0	0	0	0	0	0	0	0	0	0	0	0	0	0
FL010204	13.1	0	0	25	0.2	0	0	0	0.6	0	0	0	0	0	0	0	0	0	0	0	0	0.6	0	0	0	0	0	0	0	0	0	0	0	0	0	0	0	0	0	0	0	0	0	0	0	0	0	0	0
FL010205	20.2	0	0	0.6	0	0	0	0	0	0	0	0	0	0	0	0	0	0	0	0	0	6	0	0	0	0	0	0	0	0	0	0	0	0.6	0	0	0	0	0	0	0	0	0	0	0	0	0	0	0
FL010301	7.5	0	0	4.2	0.2	0	0	0	0	0	0	0	0	0	0	0	0	0	0	0	0	0.6	0	0	0	0	0	0	0	0	0	0	0	0	0	0	0	0	0	0	0	0	0	0	0	0	0	0	0
FL010302	0	0	0	0.6	1	0	0	0	0	0	0	0	0	0	0	0	0	0	0	0	0	0.6	0	0	0	0	0	0	0	0	0	0	0	0	0	0	0	0	0	0	0	0	0	0	0	0	0	0	0
FL010303	0	0	0	0	0	0	0	0	0	0	0	0	0	0	0	0	0	0	0	0	0	3.6	0	0	0	0	0	0	0	0	0	0	0	0.6	0	0	0	0	0	0	0	0	0	0	0	0	0	0	0
FL010304	0	0	0	0	0.2	0	0	0	0	0	0	0	0	0	0	0	0	0	0	0	0	0.6	0	0	0	0	0	0	0	0	0	0	0	0.6	0	0	0	0	0	0	0	0	0	0	0	0	0	0	0
FL010305	0	0	0	0	0	0	0	0	0	0	0	0	0	0	0	0	0	0	0	0	0	7.7	0	0	0	0	0	0	0	0	0	0	0	0	0	0	0	0	0	0	0	0	0	0	0	0	0	0	0
FL020101	0.2	0	0	0	1.8	0	0	0	0	0	0	0	0	0	0	0	0	0	0	0	0	0	0	0	0	0	0	0	0	0	0	0	0	0	0	0	0	0	0	0	0	0	0	0	0	0	0	0	0
FL020102	0	0	0	0	2.6	0	0	0	0	0	0	0	0	0	0	0.6	0	0	0	0	0	3	0	0	0	0	0	0	0	0	0	0	0	0	0	0	0	0	0	0	0	0	0	0	0	0	0	0	0
FL020103	0	0	0	0	1.2	0	0	0	0	0	0	0	0	0	0	0.6	0	0	0	0	0	3	0	0	0	0	0	0	0	0	0	0	0	0	0	0	0	0	0	0	0	0	0	0	0	0	0	0	0
FL020104	0.2	0	0	0	2	0	0	0	0	0	0	0	0	0	0	0	0	0	0	0	0	0	0	0	0	0	0	0	0	0	0	0	0	0	0	0	0	0.8	0	0	0	0	0	0	0	0	0	0	0
FL020105	0.6	0	0	0	1.4	0	0	0	0.4	0	0	0	0	0	0	0	0	0	0	0	0	3	0	0	0	0	0	0	0	0	0	0	0	0	0	0	0	0.2	0	0	0	0	0	0	0	0	0	0	0
FL020201	0	0	0	0	0	0	0	0	0	0	0	0	0	0	0	0	0	0	0	0	0	3.6	0	0	0	0	0	0	0	0	0	0	0	0	0	0	0	0	0	0	0	0	0	0	0	0	0	0	0
FL020202	3	0	0	8.1	0	0	0	0	0	0	0	0	0	0	0	3	0	0	0	0	0	7.5	0	0	0	0	0	0	0	0	0	0	0	0	0	0	0	0	0	0	0	0	0	0	0	0	0	0	0
FL020203	0.6	0	0	10.7	0	0	0	0	0	0	0	0	0	0	0	8.7	0	0	0	0	0	0.6	0	0	0	0	0	0	0	0	0	0	0	0	0	0	0	0	0	0	0	0	0	0	0	0	0	0	0
FL020204	0	0	0	29.5	0	0	0	0	0	0	0	0	0	0	0	0	0	0	0	0	0	0	0	0	0	0	0	0	0	0	0	0	0	0	0	0	0	0	0	0	0	0	0	0	0	0	0	0	0
FL020205	7.5	0	0	0	0.6	0	0	0	0	0	0	0	0	0.2	0	0	0	0	0	0	0	0	0	0	0	0	0	0	0	0	0	0	0	0	0	0	0	0	0	0	0	0	0	0	0	0	0	0	0
FL020301	0	0	0	0	4.2	0	0	0	0	0	0	0	0	0	0	0	0	0	0	0	0	0	0	0	0	0	0	0	0	0	0	0	0	0	0	0	0	0	0	0	0	0	0	0	0	0	0	0	0
FL020302	0	0	0	0	0	0	0	0	0	0	0	0	0	0	0	0	0	0	0	0	0	3	0	0	0	0	0	0	0	0	0	0	0	7.2	0	0	0	0	0	0	0	0	0	0	0	0	0	0	0
FL020303	0	0	0	0	9.6	0	0	0	0	0	0	0	0	0	0	0	0	0	0	0	0	0	0	0	0	0	0	0	0	0	0	0	0	0.6	0	0	0	0	0	0	0	0	0	0	0	0	0	0	0
FL020304	0	0	0	0	1.4	0	0	0	0	0	0	0	0	0	0	0	0	0	0	0	0	0	0	0	0	0	0	0	0	0	0	0	0	14.1	0	0	0	0	0	0	0	0	0	0	0	0	0	0	0
FL020305	0.2	0	0	0	1.4	0	0	0	0	0	0	0	0	0	0	0	0	0	0	0	0	0	0	0	0	0	0	0	0	0	0	0	0	6.6	0	0	0	0	0	0	0	0	0	0	0	0	0	0	0
FL030101	0.4	0	0	6.6	0.4	0	0	0	0.2	0	0	0	0	0	0	0	0	0	0	0	0	9	0	0	0	0	0	0	0	0	0	0	0	0	0	0	0	0	0	0	0	0	0	0	0	0	0	0	0
FL030102	0.8	0	0	0.2	0.2	0	0	0	0	0	0	0	0	0	0	0	0	0	0	0	0	0	0	0	0	0	0	0	0	0	0	0	0	0	0	0	0	0	0	0	0	0	0	0	0	0	0	0	0
FL030103	0.2	0	0	0	1.2	0	0	0	0	0	0	0	0	0	0	0	0	0	0	0	0	0	0	0	0	0	0	0	0	0	0	0	0	0	0	0	0	0	0	0	0	0	0	0	0	0	0	0	0
FL030104	0	0	0	0.6	1	0	0	0	0	0	0	0	0	0	0	0	0	0	0	0	0	0	0	0	0	0	0	0	0	0	0	0	0	0	0	0	0	0	0.6	0	0	0	0	0	0	0	0	0	0
FL030105	7.5	0	0	3	2	0	0	0	0.8	0	0	0	0	0	0	0	0	0	0	0	0	0.4	0	0	0	0	0	0	0	0	0	0	0	0	0	0	0	0	0	0	0	0	0	0	0	0	0	0	0
FL030201	23	0	0	0	0	0	0	0	6.8	0	0	0	0	0	0	0	0	0	0	0	0	3	0	0	0	0	0	0	0	0	0.2	0	0	0	0	0	0	0.2	0	0	0	0	0	0	0	0	0	0	0
FL030202	0.6	0	0	0	0	0	0	0	0	0	0	0	0	0	0	0	0	0	3	0	0	0.6	0	0	0	0	0	0	0	0	0	0	0	0	0	0	0	0	0.6	0	0	0	0	0	0	0	0	0	0
FL030203	37	0	0	0	0.6	0	0	0	11.9	0	0	0	0	0	0	0	0	0	0	0	0	3.6	0	0	0	0	0	0	0	0	0.4	0	0	0	0	0	0	0	0	0	0	0	0	0	0	0	0	0	0
FL030204	0	0	0	0	0.4	0	0	0	0	0	0	0	0	0	0	0	0	0	0	0	0	0	0	0	0	0	0	0	0	0	0	0	0	0	0	0	0	0	0.6	0	0	0	0	0	0	0	0	0	0
FL030205	0.8	0	0	1.2	2.6	0	0	0	0	0	0	0	0	0	0	9.6	0	0	0	0	0	0	0	0	0	0	0	0	0	0	0	0	0	0	0	0	0	0	0	0	0	0	0	0	0	0	0	0	0
FL030301	8.1	0	0	0	1.8	0	0.2	0	3	0	0	0	0	0	0.8	0	0	0	0	0	0	3	0	0	0	0	0	0	0	0	0	0.6	0	0	0	0	0	0	0	0	0	0	0	0	0	0	0	0	0
FL030302	57	0	0	0	0.6	0	0	0	4.2	0	0	0	0	0	0	0	0	0	0	0	0	1	0	0	0	0	0	0	0	0	0.2	0	0	0	0	0	0	0	0	0	0	0	0	0	0	0	0	0	0
FL030303	38.3	0	0	0	0.2	0	0	0	7.2	0	0	0	0	0	0	0	0	0	0	0	0	1.2	0	0	0	0	0	0	0	0	0.2	0	0	0	0	0	0	0	0	0	0	0	0	0	0	0	0	0	0
FL030304	6.8	0	0	0	0	0	0.2	0	9.2	0	0	0	0	0	0	0	0	0	0	0	0	11.1	0	0	0	0	0	0	0	0	0	0	0	0	0	0	0	0	0	0	0	0	0	0	0	0	0	0	0
FL030305	0.6	0	0	0	1.2	0.2	0	0	0.2	0	0	0	0	0	0	0	0	0	0	0	0	8.1	0	0	0	0	0	0	0	0	0	0.2	0	0	0	0	0	0	0	0	0	0	0	0	0	0	0	0	0
FL040101	0	0	0	0	1.6	0	0	0	0	0	0	0	0	0	0	0	0	0	0	0	0	0	0	0	0	0	0	0	0	0	0	0	0	0	0	0	0	0	0	0	0	0	0	0	0	0	0	0	0
FL040102	0	0	0	0	0.8	0	0.2	0	0	0	0	0	0	0	0	0	0	0	0	0	0	0	0	0	0	0	0	0	0	0	0	0	0	0	0	0	0	0	0	0	0	0	0	0	0	0	0	0	0
FL040103	0	0	0	0	1.6	0	0	0	0	0	0	0	0	0	0	0	0	0	0	0	0	0	0	0	0	0	0	0	0	0	0	0	0	0	0	0	0	0	0	0	0	0	0	0	0	0	0	0	0
FL040104	0	0	0	0	1.6	0	0	0	0	0	0	0	0	0	0	0	0.2	0	0	0	0	0	0	0	0	0	0	0	0	0	0	0	0	0	0	0	0	0	0	0	0	0	0	0	0	0	0	0	0
FL040105	0	0	0	0	1.8	0	0	0	0	0	0	0	0	0	0	0	0.2	0	0	0	0	0	0	0	0	0	0	0	0	0	0	0	6.2	0	0	0	0	0	0	0	0	0	0	0	0	0	0	0	0
FL040201	0	0	0	0	1.6	0	0	0	0	0	0	0	0	0.8	0	0	0	0	0	0	0	0	0	0	0	0	0	0	0	0	0	0	0	0	0	0	0	0	0	0	0	0	0	0	0	0	0	0	0
FL040202	7.5	0	0	0	0.8	0	0	0	0	0	0	0	0	0	0	0	0	0	0	0	0	0	0	0	0	0	0	0	0	0	0	0	0	3.6	0	0	0	0	0	0	0	0	0	0	0	0	0	0	0
FL040203	12.5	0	0	0	7.4	0.6	0	0	0	0	7.5	0	0	0	0	1	0	0	0	0	0	0	0	0	0	0	0	0	0	0	0.2	0	0	3	0	0	0	0	0	0	0	0	0	0	0	0	0	0	0
FL040204	0.2	0	0	0	2.6	0	0	0	0	0	0	0	0	0	0	3.2	0	0	0	0	0	0.6	0	0	0	0	0	0	0	0	0	0	0	3	0	0	0	0	0	0	0	0	0	0	0	0	0	0	0
FL040205	0	0	0	0	7.2	0	0	0	0	0	0	0	0	0	0	0.2	0	0	0	0	0	0	0	0	0	0	0	0	0	0	0	0	0	0	0	0	0	0	0	0	0	0	0	0	0	0	0	0	0
FL040301	0.2	0	0	0	3.6	0	0.2	0	0.2	0	0	0	0	0	0	0	0	0	0	0	0	0.6	0	0	0	0	0	0	0	0	0.2	0	0	0	0	0	0	0	0	0	0	0	0	0	0	0	0	0	0
FL040302	3.6	0	0	0	0	0	0	0	10.5	0	0	0	0	0	0	0.8	0	0	0	0	0	0.6	0	0	0	0	0	0	0	0	0.6	0	0	0	0	0	0	0	0	0	0	0	0	0	0	0	0	0	0
FL040303	0	0	0	0	0	0	0	0	0	0	0	0	0	0	0	0	0	0	0	0	0	0.8	0	0	0	0	0	0	0	0	0	0	0	0	0	0	0	0	0	0	0	0	0	0	0	0	0	0	0
FL040304	0	0	0	0	2.2	0	0	0	0.2	0	0	0	0	0	0	9.6	0	0	0	0	0	0.2	0	0	0	0	0	0	0	0	0	0	0	0	0	0	0	0	0	0	0	0	0	0	0	0	0	0	0
FL040305	0	0	0	0	1.8	0	0	0	0	0	0	0	0	0	0	3	0	0	0	0	0	0	0	0	0	0	0	0	0	0	0	0	0	0	0	0	0	0	0	0	0	0	0	0	0	0	0	0	0
FL050101	0.4	0	0	0	0.6	0	0	0	1.8	0	0	0	0	0	0	0	0	0	0	0	0	0.2	0	0	0	0	0	0	0	0	0.2	0	0	3	0	0	0	0.2	0.2	0	0	0	0	0	0	0	0	0	0
FL050102	0.6	0	0	0	0.4	0	0	0	9	0	0	0	0	0	0	0	0	0	0	0	0	3	0	0	0	0	0	0	0	0	0.4	0	0	0	0	0	0	4.2	0	0	0	0	0	0	0	0	0	0	0
FL050103	0.2	0	0	0	1.2	0	0	0	1.2	0	0	0	0	0	0	0	0	0	0	0	0	3	0	0	0	0	0	0	0	0	0	0	0	0	0	0.2	0	0.6	0	0	0	0	0	0	0	0	0	0	0
FL050104	0	0	0	0	1.6	0	0	0	0	0	0	0	0	0	0	0	0	0	0	0	0	3	0	0	0	0	0	0	0	0	0	0	0	0	0	0	0	0	0	0	0	0	0	0	0	0	0	0	0
FL050105	0.4	0	0	0	1	0	0	0	0	0	0	0	0	0	0	0	0	0	0	0	0	0	0	0	0	0	0	0	0	0	0	0	0	0	0	0	0	0	0	0	0	0	0	0	0	0	0	0.2	0
FL050201	0.2	0.2	0	0	0	0	0	0	4.2	0	0	0	0	0	0	0	0	0	0	0	0	0	0	0	0	0	0	0	0	0	0.2	0	0	0.6	0	0.6	0	3.6	0	0	0	0	0	0	0	0	0	0	0
FL050202	0	0	0	0	0.8	0	0	0	4.2	0	0	0	0	0	0	0	0	0	0	0	0	0	0	0	0	0	0	0	0	0	0	0	0	0	0	0	0	0	0	0	0	0	0	0	0	0	0	0	0
FL050203	0	0	0	0	1.8	0	0	0	0.6	0	0	0	0	0	0	0	0	0	0	0	0	0	0	0	0	0	0	0	0	0	0	0	0	0	0	0	0	0	0	0	0	0	0	0	0	0	0	0	0
FL050204	0	0	0	0	1	0	0	0	0	0	0	0	0	0	0	0	0	0	0	0	0	0	0	0	0	0	0	0	0	0	0	0	0	0	0	0	0	0	0	0	0	0	0	0	0	0	0	0	0
FL050205	0.2	0	0	0	0.6	0	0	0	0	0	0	0	0	0	0	0	0	0	0	0	0	0	0	0	0	0	0	0	0	0	0	0	0	0	0	0	0	0	0	0	0	0	0	0	0	0	0	0.6	0
FL050301	3.6	0	0	0	0.8	0	0	0	0	0	0	0	0	0	0	0	0	0	0	0	0	0	0	0	0	0	0	0	0.8	0	0	0	0	0	0	0	0	0	0	0	0	0	0	0	0	0	0	1	0
FL050302	38.1	0	0	0	0.6	0	0	0	0	0	0	0	0	0	0	0	0	0	0	0	0	0	0	0	0	0	0	0	0	0	0	0	0	0	0	0	0	0	0	0	0	0	0	0	0	0	0	0	0
FL050303	0.8	0	0	0	0	0	0	0	8.7	0	0	0	0	0	0	0	0	0	0	0	0	0.6	0	0	0	0	0	0	0.2	0	0.2	0	0	0	0	0	0	4.2	0	0	0	0	0	0	0	0	0	0	0
FL050304	0	0	0	0	0	0	0	0	0.8	0	0	0	0	0	0	0	0	0	0	0	0	0.2	0	0	0	0	0	0	0	0	0	0	0	0	0	0	0	0.6	0	0	0	0	0	0	0	0	0	0	0
FL050305	3	0	0	0	0	0	0	0	0.6	0	0	0	0	0	0	0	0	0	0	0	0	0.6	0	0	0	0	0	0	0	0	0	0	0	0	0	0	0	1.4	0	0	0	0	0	0	0	0	0	0	0
FL060101	0	0	0	0	1.8	0	0	0	0	0	0	0	0	0	0	8.1	0	0	0	0	0	0	0	0	0	0	0	0	0	0	0.2	0	0	0.6	0	0	0	0	0	0	0	0	0	0	0	0	0	0	0
FL060102	0.2	0	0	0	2	0	0	0	0	0	0	0	0	0.2	0	0.6	0	0	0	0	0	0	0	0	0	0	0	0	0	0	0	0	0	0	0	0	0	0	0	0	0	0	0	0	0	0	0	0	0
FL060103	0	0	0	0	1.8	0	0	0	0	0	0	0	0	1	0	1.2	0	0	0	0	0	0	0	0	0	0	0	0	0	0	0	0.2	0	0.2	0	0	0	0	0	0	0	0	0	0	0	0	0	0	0
FL060104	0.2	0	0	0	1.4	0	0	0	0	0	0	0	0	0.2	0	0	0	0	0	0	0	0	0	0	0	0	0	0	0	0	0	0	0.2	0	0	0	0	0	0	0	0	0	0	0	0	0	0	0	0
FL060105	0	0	0	0	0.6	0	0	0	0	0	0	0	0	0.2	0	0	0	0	0	0	0	0	0	0	0	0	0	0	0	0	0	0	0	6.6	0	0	0	0	0	0	0	0	0	0	0	0	0	0	0
FL060201	0	0	0	0	0.2	0	0	0	0	0	0	0	0	0	0	8.1	0	0	0	0	0	0	0	0	0	0	0	0	0	0	0	0	0	0.6	0	0	0	0	0	0	0	0	0	0	0	0	0	0	0
FL060202	0	0	0	0	0	0	0	0	0	0	0	0	0	0	0	0	0	0	0	0	0	1.2	0	0	0	0	0	0	0	0	0.2	0	0	0.6	0	0	0	0	0	0	0	0	0	0	0	0	0	0	0
FL060203	0	0	0	0	3.8	0	3	0	0.2	0	0	0	0	0	0	0	0	0	0	0	0	0	0	0	0	0	0	0	0	0	0	0	0	0	0	0	0	0	0	0	0	0	0	0	0	0	0	0	0
FL060204	3.2	0	0	0	0.2	0.6	0	0	0.6	0	0	0	0	0	0	0	0	0	0	0	0	0.2	0	0	0	0	0	0	0	0	0	0	0	0.4	0	0	0	0.6	0	0	0	0	0	0	0	0	0	0	0
FL060205	0	0	0	0	0.2	0	0	0	0	0	0	0	0	0	0	0	0	0	0	0	0	0.2	0	0	0	0	0	0	0	0	0	0	0	0	0	0	0	1	0	0	0	0	0	0	0	0	0	0	0
FL060301	0	0	0	0	0.2	0	0	0	0	0	0	0	0	0	0	0	0	0	0	0	0	0	0	0	0	0	0	0	0	0	0.2	0	0	6.2	0	0	0	0	0	0	0	0	0	0	0	0	0	0	0
FL060302	0	0	0	0	0.2	0.2	0	0	0	0	0	0	0	0	0	0	0	0	0	0	0	0.8	0	0	0	0	0	0	0	0	0	0	0	0.6	0	0	0	2	0	0	0	0	0	0	0	0	0	0	0
FL060303	0	0	0	0	1.6	0	0	0	0	0	0	0	0	0	0	0	0	0	0	0	0	0	0	0	0	0	0	0	0	0	0	0	0	6	0	0	0	1.4	0	0	0	0	0	0	0	0	0	0	0
FL060304	0.2	0	0	0	7	0	0	0	0	0	0	0	0	0	0	0	0	0	0	0	0	0.2	0	0	0	0	0	0	0	0	0	0	0	3.6	0	0	0	1.2	0	0.2	0	0	0	0	0	0	0	0	0
FL060305	0	0	0	0	0.8	0	0	0	0.2	0	0	0	0	0	0	0	0	0	0	0	0	0	0	0	0	0	0	0	0	0	0	0	0	6.6	0	0	0	0	0	0	0	0	0	0	0	0	0	0	0
FL070101	23.6	0	0	0	0	0	0	0	21	0	0	0	0	0	0	0	0	0	0	0	0	0.6	0	0	0	0	0	0	0	0	0.4	0	0	1.2	0	0	0	0	0	0	0	0	0	0	0	0	0	0	0
FL070102	0.2	0	0	0	0.2	0	0	0	0.8	0	0	0	0	0	0	0	0	0	0	0	0	0	0	0	0	0	0	0	0	0	0	0	0	18.6	0	0	0	0	0	0	0	0	0	0	0	0	0	0	0
FL070103	0	0	0	0	0	0	0	0	1.2	0	0	0	0	0	0	0	0	0	0	0	0	0	0	0	0	0	0	0	0	0	0.2	0	0	10.5	0	0	0	0	0	0	0	0	0	0	0	0	0	0	0
FL070104	0	0	0	0	1	0	0	0	0.6	0	0	0	0	0	0	0	0	0	0	0	0	0	0	0	0	0	0	0	0	0	0	0	0	25.5	0	0	0	0	0	0	0	0	0	0	0	0	0	0	0
FL070105	0	0	0	0	7.2	0	0	0	0.6	0	0	0	0	0	0	0	0	0	0	0	0	0	0	0	0	0	0	0	0	0	0	0	0	7.5	0	0	0	3.6	0	0	0	0	0	0	0	0	0	0	0
FL070201	0	0	0	3	0	0	0	0	0	0	0	0	0	0	0	0	0	0	0	0	0	0.6	0	0	0	0	0	0	0	0	0	0	0	8.1	0	0	0	1.4	0	0	0	0	0	0	0	0	0	0	0
FL070202	0	0	0	0	0	0	0	0	0.6	0	0	0	0	0	0	0	0	0	0	0	0	0	0	0	0	0	0	0	0	0	0.2	0	0	7.5	0	0	0	0.6	0	0	0	0	0	0	0	0	0	0	0
FL070203	0	0	0	0	0	0	0	0	0.2	0	0	0	0	0	0	0	0	0	0	0	0	3	0	0	0	0	0	0	0	0	0.2	0	0	1.2	0	0	0	0.6	0	0	0	0	0	0	0	0	0	0	0
FL070204	0	0	0	0	0	0	0	0	6	0	0	0	0	0	0	0	0	0	0	0	0	0	0	0	0	0	0	0	0	0	0	0	0	0.6	0	0	0	3	0	0	0	0	0	0	0	0	0	0	0
FL070205	0.2	0	0	0	0.8	0	0	0	0	0	0	0	0	0	0	0	0	0	0	0	0	0	0	0	0	0	0	0	0	0	0	0	0	3.8	0	0	0	3	0	0	0	0	0	0	0	0	0	0	0
FL070301	3.2	0	0	0	0.2	0	0	0	3.6	0	0	0	0	0	0	0	0	0	0	0	0	0	0	0	0	0	0	0	0	0	0	0	0	7.2	0	0	0	7.2	0	0	0	0	0	0	0	0	0	0	0
FL070302	0	0	0	0	3.8	0	0	0	1.2	0	0	0	0	0	0	0	0	0	0	0	0	0	0	0	0	0	0	0	0	0	0	0	0	3.2	0	0	0	1.6	0	0	0	0	0	0	0	0	0	0	0
FL070303	0	0	0	0	3	0	0	0	0.6	0	0	0	0	0	0	0	0	0	0	0	0	0	0	0	0	0	0	0	0	0	0.2	0	0	3.2	0	0	0	3.6	0	0	0	0	0	0	0	0	0	0	0
FL070304	0	0	0	0	18	0	0	0	0.6	0	0	0	0	0	0	0	0	0	0	0	0	0	0	0	0	0	0	0	0	0	0.2	0	0	0.8	0	0	0	1	0	0	0	0	0	0	0	0	0	0	0
FL070305	0	0	0	0	0.6	0	0	0	0.6	0	0	0	0	0	0	0	0	0	0	0	0	0	0	0	0	0	0	0	0	0	0.2	0	0	0	0	0	0	7	0	0	0	0	0	0	0	0	0	0	0
FL080101	9.8	0	0	1.4	4.6	0.2	0	0	9.6	0	0	0	0	0	0	0	0	0	0	0	0	0.2	0	0	0	0	0	0	6.4	0	0.2	0	0	0	0	0	0	3.6	0	0	0	0	0	0	0	0	0	0	0
FL080102	6.8	0	0	3	3.8	0	0	0	7.8	0	0	0	0	0	0	0	0	0	0	0	0	0	0	0	0	0	0	0	0.8	0	0	0.8	0	0	0	0	0	1.4	0	0	0	0	0	0	0	0	0	0	0
FL080103	11.7	0	0	0	1.6	0.2	0	0	7.8	0	0	0	0	0	0	0	0	0	0	0	0	3.6	0	0	0	0	0	0	0.8	0	0	0	0.2	0	0	0	0	0.6	0	0	0	0	0	0	0	0	0	0	0
FL080104	11.9	0	0	11.1	0.8	0	0.2	0	21.6	0	0	0	0	0	0	0	0	0	0	0	0	0	0	0	0	0	0	0	0.8	0	0	0.2	2.4	0	0	0	0	1.2	0	0	0	0	0	0	0	0	0	0	0
FL080105	12.3	0	0	0	1.4	0	0.2	0	17.1	0	0	0	0	0	0	0.6	0	0	0	0	0	0.2	0	0	0	0	0	0	1.2	0	0	0	0.6	0	0	0	0	1.2	0	0	0	0	0	0	0	0	0	0	0
FL080201	0	0	0	7.5	0.6	0	0	0	0.8	0	0	0	0	0.2	0	0	0	0	0	0	0	0.2	0	0	0	0	0	0	0	0	0	0	0	0	0	0	0	0.6	0	0	0	0	0	0	0	0	0	0	0
FL080202	0	0	0	1.2	0	0	0	0	0.8	0	0	0	0	0	0	0	0	0	0	0	0	3.2	0	0	0	0	0	0	0	0	0.2	0	0	0	0	0	0	1.4	0	0	0	0	0	0	0	0	0	0	0
FL080203	3	0	0	0	0	0	0	0	7.8	0	0	0	0	0	0	0	0	0	0	0	0	3	0	0	0	0	0	0	0	0	0	0	0	0	0	0	0	1.8	0	0	0	0	0	0	0	0	0	0	0
FL080204	0.2	0.6	0	0	0	0	0	0	4.8	0	0	0	0	0	0	0	0	0	0	0	0	0.6	0	0	0	0	0	0	0	0	0	0	0	0	0	0	0	0.6	0	0	0	0	0	0	0	0	0	0	0
FL080205	0	0	0	0	0	0	0	0	7.8	0	0	0	0	0	0	0	0	0	0	0	0	3.2	0	0	0	0	0	0	0	0	0	0	0	0	0	0	0	3	0	0	0	0	0	0	0	0	0	0	0
FL080301	0	0	0	0	0	0	0	0	12.3	0	0	0	0	0	0	0	0	0	0	0	0	3	0	0	0	0	0	0	0	0	0	0	0	0	0	0	0	0	0	0	0	0	0	0	0	0	0	0	0
FL080302	0	0	0	0	0	0	0	0	11.7	0	0	0	0	0	0	0	0	0	0	0	0	3.6	0	0	0	0	0	0	0	0	0	0	0	0	0	0	0	0	0	0	0	0	0	0	0	0	0	0	0
FL080303	0	0	0	0	0	0	0	0	7.2	0	0	0	0	0	0	0	0	0	0	0	0	23.6	0	0	0	0	0	0	0	0	0.2	0	0	0	0	0	0	0.2	0	0	0	0	0	0	0	0	0	0	0
FL080304	13.5	0	0	0.6	0	0	0	0	21.6	0	0	0	0	0	0	0	0	0	0	0	0	1.2	0	0	0	0	0	0	0	0	0	0	0	0	0	0	0	0.2	0	0	0	0	0	0	0	0	0	0	0
FL080305	0	0	0	10.7	0	0	0	0	12.6	0	0	0	0	0	0	0	0	0	0	0	0	0.6	0	0	0	0	0	0	0	0	0	0	0	0	0	0	0	0	0	0	0	0	0	0	0	0	0	0	0
FL090101	0.6	0	0	0	2	0	0	0	0	0	0	0	0	0	0	0	0	0	0	0	0	0	0	0	0	0	0	0	0	0	0	0	0	14.7	0	0	0	1.4	0	0	0	0	0	0	0	0	0	0	0
FL090102	0	0	0	0	2.6	0	0	0	0	0	0	0	0	0	0	0	0	0	0	0	0	3	0	0	0	0	0	0	0	0	0.2	0	0	0.8	0	0	0	0	0	0	0	0	0	0	0	0	0	0	0
FL090103	0	0	0	0	2.6	0	0	0	0	0	0	0	0	0	0	0	0	0	0	0	0	0	0	0	0	0	0	0	0	0	0	0	0	0	0	0	0	0	0	0	0	0	0	0	0	0	0	0	0
FL090104	0.4	0	0	0	2.2	0	0	0	4.2	0	0	0	0	0	0	0	0	0	0	0	0	0	0	0	0	0	0	0	0	0	0	0	0	0	0	0	0	1.2	0.2	0	0	0	0	0	0	0	0	0	0
FL090105	0	0	0	0	2.2	0	0	0	1.2	0	0	0	0	0	0	0.2	0.2	0	0	0	0	0.6	0	0	0	0	0	0	0	0	0	0	0	0.6	0.6	0.2	0	7.8	0	0	0	0	0	0	0	0	0	0	0
FL090201	6.8	0	0	0	2	0	0	0	1.4	0	0	0	0	0	0	0	0	0	0	0	0	7.5	0	0	0	0	0	0	6.2	0	0	0	0	16.2	0.2	0	0	0.8	0	0	0	0	0	0	0	0	0	0	0
FL090202	7.5	0	0	0	4.6	0	0	0	0	0	0	0	0	0	0	0	0	0	0	0	0	3.6	0	0	0	0	0	0	0	0	0	0	0	13.7	0	0	0	0.8	0	0	0	0	0	0	0	0	0	0	0
FL090203	0	0	0	0	1.2	0	0	0	0	0	0	0	0	0	4.2	0	0	0	0	0	0	0.6	0	0	0	0	0	0	0	0	0	0	0	3.6	0	0.6	0	0	0	0	0	0	0	0	0	0	0	0	0
FL090204	0	0	0	0	1.8	0	0	0	5.4	0	0	0	0	0	0.6	0	0	0	0	0	0	32.6	0	0	0	0	0	0	0	0	0	0	0	3	0.2	0	0	1.2	0	0	0	0	0	0	0	0	0	0	0
FL090205	23	0	0	0	1.8	0	0	0	0	0	0	0	0	0	0	0	0	0	0	0	0	10.5	0	0	0	0	0	0	0	0	0.2	0	0	0	0	0	0	4.8	0	0	0	0	0	0	0	0	0	0	0
FL090301	18	0	0	0	0	0	0	0	7.8	0	0	0	0	0	0	0	0	0	0	0	0	0	0	0	0	0	0	0	0	0	0	0	0	0	0	0	0	11.1	0	0	0	0	0	0	0	0	0	0	0
FL090302	6.6	0	0	0	0.2	0	0	0	26.6	0	0	0	0	0	0	0	0	0	0	0	0	3.6	0	0	0	0	0	0	0	0	0	0	0	0	0	0	0	0.6	0	0	0	0	0	0	0	0	0	0	0
FL090303	0	0	0	0	0.6	0	0	0	5.4	0	0	0	0	0	0	0	0	0	0	0	0	6	0	0	0	0	0	0	0	0	0	0	0	0.6	0.6	0	0	0	0	0	0	0	0	0	0	0	0	0	0
FL090304	0	0	0	0	0	0	0	0	4.2	0	0	0	0	0	0	0	0	0	0	0	0	12.5	0	0	0	0	0	0	0	0	0	0	0	0	0	0	0	0	0	0	0	0	0	0	0	0	0	0	0
FL090305	0	0	0	0	0	0	0	0	10.2	0	0	0	0	0	0	0	0	0	0	0	0	4.2	0	0	0	0	0	0	0	0	0	0	0	0	0	0	0	0	0	0	0	0	0	0	0	0	0	0	0
FL100101	3	0	0	0.6	7.8	0	0	0	0	0	0	0	0	0.2	0	0	0	0	0	0	0	0	0	0	0	0	0	0	0	0	0	0	0	4.2	0	0	0	0	0	0	0	0	0	0	0	0	0	0	0
FL100102	20.6	0	0	0.6	1	0	0	0	0.2	0	0	0	0	0	0	0	0	0	0	0	0	0	0	0	0	0	0	0	0	0	0.2	0	0	0	0	0	0	0.6	0	0	0	0	0	0	0	0	0	0	0
FL100103	30.5	0	0	0.6	1.8	0	0	0	0	0	0	0	0	0	0	0.2	0	0	0	0	0	0	0	0	0	0	0	0	0	0	0.2	0	0	0	0	0	0	9.3	0	0	0	0	0	0	0	0	0	0	0
FL100104	11.1	0	0	3.8	1	0	0	0	1.4	0	0	0	0	0.2	0	0	0	0	0	0	0	0	0	0	0	0	0	0	0	0	0	0	0	0	0	0	0	15.6	0	0	0	0	0	0	0	0	0	0	0
FL100105	1.6	0	0	2.4	0.2	0	0	0	3.2	0	0	0	0	0	0	0	0	0	0	0	0	0	0	0	0	0	0	0	0	0	0.2	0	0	0	0	0	0	42.5	0	0	0	7.5	0	0	0	0	0	0	0
FL100201	6.6	0	0	1.2	0.6	0.6	0	0	3.6	0	0	0	0	0	0	0	0	0	0	0	0	0	0	0	0	0	0	0	0	0	0	0	0	0	0	0	0	0.6	0	0	0	0	0	0	0	0	0	0	0
FL100202	0	0	0	0	2.4	0	0	0	0	0	0	0	0	0	0	0	0	0	0	0	0	0	0	0	0	0	0	0	0	0	0	0	0	0.2	0	0	0	0	0	0	0	0	0	0	0	0	0	0	0
FL100203	3	0	0	0	0	0	0	0	0.2	0	0	0	0	0	0	0	0	0	0	0	0	0	0	0	0	0	0	0	0	0	0	0	0	3	0	0	0	0.2	0	0	0	0	0	0	0	0	0	0	0
FL100204	0	0	0	3.2	0.6	0	0	0	0	0	0	0	0	0	0	0	0	0	0	0	0	0	0	0	0	0	0	0	0	0	0	0	0	3.2	0	0	0	0	0	0	0	0	0	0	0	0	0	0	0
FL100205	0	0	0	51.9	0	0	0	0	1.6	0	0	0	0	0	0	0	0	0	0	0	0	0	0	0	0	0	0	0	0	0	0	0	0	0	0	0	0	0	0	0	0	0	0	0	0	0	0	0	0
FL100301	0	0	0	0	0	0	0	0	0	0	0	0	0	0	0	0	0	0	0	0	0	0.6	0	0	0	0	0	0	0	0	0	0	0	0	0	0	0	3	0	0	0	0	0	0	0	0	0	0	0
FL100302	12.5	0	0	0	2.4	0	0	0	1.8	0	0	0	0	0	0	0	0	0	0	0	0	0.6	0	0	0	0	0	0	0.2	0	0	0.2	0.2	0	0	0	0	3.8	0	0	0	0	0	0	0	0	0	0	0
FL100303	3	0	0	0.6	0.2	0	0	0	18.6	0	0	0	0	0	0	0	0	0	0	0	0	0	0	0	0	0	0	0	0.2	0	0	0	0	0	0	0	0	7.5	0	0	0	0	0	0	0	0	0	0	0
FL100304	0.6	0	0	56.4	0.2	0	0	0	14.3	0	0	0	0	0	0	0	0	0	0	0	0	0	0	0	0	0	0	0	0	0	0	0	0	1.2	0	0	0	0.2	0	0	0	0	0	0	0	0	0	0	0
FL100305	12.5	0	0	6	0	0	0	0	5.4	0	0	0	0	0	0	0	0	0	0	0	0	3.4	0	0	0	0	0	0	0	0	0	0	0	0	0	0	0	0	0	0	0	0	0	0	0	0	0	0	0
FL110101	0	0	0	0	1.6	0.4	0	0	0	0	0	0	0	0	0	0	0	0	0	0	0	0.4	0	0	0	0	0	0	0	0	0	0	0	0	0	0	0	0	0	0	0	0	0	0	0	0	0	0	0
FL110102	18.2	3	0	0	0.4	0	0	0	0	0	0	0	0	0	0	0	0	0	0	0	0	0	0	0	0	0	0	0	0	0	0.2	0	0	0	0	0	0	0	0	0	0	0	0	0	0	0	0	0	0
FL110103	8.3	7.5	0	0.6	0	0	0	0	0	0	0	0	0	0	0	0	0	0	0	0	0	0	0	0	0	0	0	0	0	0	0.2	0	0	0	0	0	0	0	0	0	0	0	0	0	0	0	0	0	0
FL110104	0.8	0	0	0.6	0.2	0	0	0	0	0	0	0	0	0	0	0	0	0	0	0	0	0	0	0	0	0	0	0	0	0	0.2	0	0	0	0	0	0	0	0	0	0	0	0	0	0	0	0	0	0
FL110105	18	0	0	0	0.4	0	0	0	0	0	0	0	0	0	0	0	0	0	0	0	0	0	0	0	0	0	0	0	0.8	0	0.2	0	0	0	0	0	0	0	0	0	0	0	0	0	0	0	0	0	0
FL110201	35	0	0	0	0	0	0	0	0	0	0	0	0	0	0	0	0	0	0	0	0	0	0	0	0	0	0	0	0	0	0	0	0	0	0	0	0	0	0	0	0	0	0	0	0	0	0	0	0
FL110202	0.2	0	0	0	0.2	0	0	0	3.8	0	0	0	0	0	0	0	0	0	0	0	0	0	0	0	0	0	0	0	0	0	0	0	0	0	0	0	0	0.2	0	0	0	0	0	0	0	0	0	0	0
FL110203	40	0	0	0	0.2	0	0	0	0.2	0	0	0	0	0	0	0	0	0	0	0	0	0	0	0	0	0	0	0	0	0	0.2	0	0	0	0	0	0	0	0	0	0	0	0	0	0	0	0	0	0
FL110204	10.5	0	0	0	0	0	0	0	1.2	0	0	0	0	0	0	0	0	0	0	0	0	0	0	0	0	0	0	0	0	0	0	0	0	0	0	0	0	0	0	0	0	0	0	0	0	0	0	0	0
FL110205	57	0	0	0	1	0	0	0	1.2	0	0	0	0	0	0	0	0	0	0	0	0	0	0	0	0	0	0	0	0	0	0	0	0.6	0	0	0	0	0	0	0	0	0	0	0	0	0	0	0	0
FL110301	15	0	0	0.6	1	0	0	0	1.2	0	0	0	0	0	0	0	0	0	0	0	0	0	0	0	0	0	0	0	0	0	0	0	0.2	0	0	0	0	0	0	0	0	0	0	0	0	0	0	0	0
FL110302	0	0	0	0	0.6	0	0	0	0	0	0	0	0	0	0	0	0	0	0	0	0	0	0	0	0	0	0	0	0	0	0	0.2	0	0	0	0	0	0	0	0	0	0	0	0	0	0	0	0	0
FL110303	0.6	0	0	0	0.6	0	0	0	6.6	0	0	0	0	0	0	0	0	0	0	0	0	0	0	0	0	0	0	0	0	0	0	0	0	0	3	0	0	0	0	0	0	0	0	0	0	0	0	0	0
FL110304	6.2	0	0	0	1.4	0	0	0	3.8	0	0	0	0	0	0	0	0	0	0	0	0	0	0	0	0	0	0	0	0	0	0	0	0	0	0	0	0	0	0	0	0	0	0	0	0	0	0	0	0
FL110305	9.8	0	0	0	1.8	0	0	0	0.2	0	0	0	0	0	0	0	0	0	0	0	0	0	0	0	0	0	0	0	0	0	0.2	0	0	0	0	0	0	0	0	0	0	0	0	0	0	0	0	0	0
FL120101	0	0	0	0	4.6	0	7	0	0	0	0	0	0	0	0	0	0	0	0	0	0	0	0	0	0	0	0	0	0	0	0	0	0	0	0	0	0	0	0	0	0	0	0	0	0	0	0	0	0
FL120102	0	0	0	0	1.8	0	0.8	0	0	0	0	0	0	0	0	0	0	0	0	0	0	0	0	0	0	0	0	0	0.6	0	0	0	0	0	0	0	0	0.2	0	0	0	0	0	0	0	0	0	0	0
FL120103	0	0	0	0	3.6	0	0.8	0	0	0	0	0	0	0	0	0	0	0	0	0	0	0	0	0	0	0	0	0	0	0	0	0	0	0	0	0	0	0	0	0	0	0	0	0	0	0	0	0	0
FL120104	0	0	0	0	2.6	0	0.4	0	0	0	0	0	0	0	0	0	0	0	0	0	0	0	0	0	0	0	0	0	0	0	0	0	0	0	0	0	0	0	0	0	0	0	0	0	0	0	0	0	0
FL120105	0.2	0	0	0	2.6	0	0.2	0	0	0	0	0	0	0	0	0	0	0	0	0	0	0	0	0	0	0	0	0	0	0	0	0	0	0	0	0	0	0	0	0	0	0	0	0	0	0	0	0	0
FL120201	0.6	0	0	0	0.8	0	0	0	0	0	0	0	0	0	0	0	0	0	0	0	0	0	0	0	0	0	0	0	0	0	0	0	0	0	0	0	0	0	0	0	0	0	0	0	0	0	0	0	0
FL120202	0.2	0	0	0	0	0	0	0	0	0	0	0	0	0	0	0	0	0	0	0	0	0	0	0	0	0	0	0	0	0	0	0	0	0	0	0	0	0	0	0	0	0	0	0	0	0	0	0	0
FL120203	0	0	0	0	0	0	0	0	0	0	0	0	0	0	0	0	0	0	0	0	0	0	0	0	0	0	0	0	0	0	0	0	0	0	0	0	0	0	0	0	0	0	0	0	0	0	0	0	0
FL120204	0	0	0	0	0	0	0	0	0	0	0	0	0	0	0	0	0	0	0	0	0	0	0	0	0	0	0	0	0	0	0	0	0	0	0	0	0	0	0	0	0	0	0	0	0	0	0	0	0
FL120205	0	0	0	0	0	0	0	0	0	0	0	0	0	0	0	0	0	0	0	0	0	0	0	0	0	0	0	0	0	0	0	0	0	0	0	0	0	0	0	0	0	0	0	0	0	0	0	0	0
FL120301	0	0	0	0	0	0	0	0	0	0	0	0	0	0	0	0	0	0	0	0	0	0	0	0	0	0	0	0	0	0	0	0	0	0	0	0	0	0.8	0	0	0	0	0	0	0	0	0	0	0
FL120302	0	0	0	0	0.6	0	0	0	0	0	0	0	0	0	0	0	0	0	0	0	0	0	0	0	0	0	0	0	0	0	0	0	0	0	0	0	0	3.8	0	0	0	0	0	0	0	0	0	0	0
FL120303	0	0	0	0	0	0	0	0	0	0	0	0	0	0	0	0	0	0	0	0	0	0	0	0	0	0	0	0	0	0	0	0	0	0	0	0	0	0.6	0	0	0	0	0	0	0	0	0	0	0
FL120304	0.2	0	0	0	0	0	0	0	0	0	0	0	0	0	0	0	0	0	0	0	0	0	0	0	0	0	0	0	0	0	0	0	0	0	0	0	0	0	0	0	0	0	0	0	0	0	0	0	0
FL120305	0	0.6	0	0	0	0	0	0	0	0	0	0	0	0	0	0	0	0	0	0	0	0	0	0	0	0	0	0	0	0	0	0.6	0	0	0	0	0	0	0	0	0	0	0	0	0	0	0	0	0
FL130101	15	0	0	0	4.6	0	0	0	0	0	0	0	0	0	0	0	0	0	0	0	0	0	0	0	0	0	0	0	0	0	0	0	0	0	0	0	0	8.7	0	0	0	0	0	0	0	0	0	0	0
FL130102	4	0	0	0	0.2	0	0	0	0	0	0	0	0	0	0	0	0	0	0	0	0	0	0	0	0	0	0	0	0	0	0.6	0	0	0	0	0	0	24.5	0	0	0	0	0	0	0	0	0	0	0
FL130103	11.3	0	0	0	0.4	0	0	0	0	0	0	0	0	0	0	0	0	0	0	0	0	0	0	0	0	0	0	0	0	0	1.2	0	0	0	0	0	0	4.2	0	0	0	0	0	0	0	0	0	0	0
FL130104	16.3	0	0	0	0.8	0	0	0	0.2	0	0	0	0	0	0	0	0	0	0	0	0	0	0	0	0	0	0	0	0.6	0	3	0	0.2	0	0	0	0	7.2	0	0	0	0	0	0	0	0	0	0	0
FL130105	9.6	0	0	0	0.6	0	0	0	0	0	0	0	0	0	0	0	0	0	0	0	0	0	0	0	0	0	0	0	0	0	0.4	0	0.2	0	0	0	0	0.2	0	0	0	0	0	0	0	0	0	0	0
FL130201	10.5	3	0	8.1	0	0	0	0	0	0	0	0	0	0	0	0	0	0	0	0	0	0	0	0	0	0	0	0	0	0	0.2	0	0	0	0	0	0	2	0	0	0	0	0	0	0	0	0	0	0
FL130202	0.8	0	0	3	0	0	0	0	0	0	0	0	0	0	0	0	0	0	0	0	0	0	0	0	0	0	0	0	0	0	0.4	0	0	0	0	0	0	0.2	0	0	0	0	0	0	0	0	0	0	0
FL130203	0.2	0	0	0	0.2	0	0	0	0.6	0	0	0	0	0	0	0	0	0	0	0	0	0	0	0	0	0	0	0	0	0	1	0	0	0.6	0	0	0	1.2	0	0	0	0	0	0	0	0	0	0	0
FL130204	0.2	0	0	0	0	0	0	0	15	0	0	0	0	0	0	0	0.2	0	0	0	0	0	0	0	0	0	0	0	0	0	3.2	0	0	0	0	0	0	0.6	0	0	0	0	0	0	0	0	0	0	0
FL130205	0.2	0	0	7.7	0	0	0	0	8.1	0	0	0	0	0	0	0	0	0	0	0	0	0	0	0	0	0	0	0	0	0	0.2	0	0	0	0	0	0	0	0	0	0	0	0	0	0	0	0	0	0
FL130301	0.2	0	0	0	0.2	0	0	0	0	0	0	0	0	0	0	0	0	0	0	0	0	0	0	0	0	0	0	0	0	0	0.2	0	0	0	0	0	0	0	0	0	0	0	0	0	0	0	0	0	0
FL130302	0.6	0	0	0	0	0	0	0	0	0	0	0	0	0	0	1.8	0	0	0	0	0	0	0	0	0	0	0	0	0	0	0.8	0	0	0	0	0	0	3	0	0	0	0	0	0	0	0	0	0	0
FL130303	0.2	0	0	3.2	0	0	0	0	0	0	0	0	0	0	0	0	0	0	0	0	0	0	0	0	0	0	0	0	0	0	1.6	0	0	0	0	0	0	0	0	0	0	0	0	0	0	0	0	0	0
FL130304	3	8.1	0	0	2.6	0.2	0	0	0	0	0	0	0	1.4	0	0	0	0	0	0	0	0	0	0	0	0	0	0	0	0	0	0	0	0	0	0	44.5	0	0	0	0	0	0	0	0	0	0	0	0
FL130305	12.5	0	0	0	5	0	0	0	0	0	0	0	0	1	0	0.6	0	0	0	0	0	0	0	0	0	0	0	0	0	0	0	0	0	0	0	0	47.5	0	0	0	0	0	0	0	0	0	0	0	0
FL140101	0	0	0	0.6	7.2	0	6.6	0	0	0	0	0	0	0	0	7.2	0	0	0	0	0	0	0	0	0	0	0	0	0	0	0	0	0	0	0	0	0	0	0	0	0	0	0	0	0	0	0	0	0
FL140102	0.2	0	0	0	2.2	0	1.2	0	0	0	0	0	0	0	0	24.2	1.2	0	0	0	0	0	0	0	0	0	0	0	0	0	0	0	0	0	0	0	0	0	0	0	0	0	0	0	0	0	0	0	0
FL140103	0	0.2	0	0	2	0	0.6	0	0	0	0	0	0	0	0	0	0.6	0	0	0	0	0	0	0	0	0	0	0	0	0	0	0	0	0	0	0	0	0	0	0	0	0	0	0	0	0	0	0.6	0
FL140104	0.4	0	0	0	1.6	0	1.2	0	0	0	0	0	0	0	0	0.6	1.6	0	0	0	0	0	0	0	0	0	0	0	0	0	0	0	0	0	0	0	0	0	0	0	0	0	0	0	0	0	0	0	0
FL140105	3.2	0	0	0	1.6	0	0.2	0	0	0	0	0	0	0	0	17.1	1.4	0	0	0	0	0	0	0	0	0	0	0	0	0	0	0	0	0	0	0	0	0	0	0	0	0	0	0	0	0	0	0	0
FL140201	0	0	0	0	0.8	0	0	0	0	0	0	0	0	0	0	0	0.2	0	0	0	0	0	0	0	0	0	0	0	0	0	0.2	0	0	0	0	0	0	0	0	0	0	0	0	0	0	0	0	0	0
FL140202	0	0	0	0	3.8	0	0	0	0	0	0	0	0	0	0	0.2	0	0	0	0	0	0	0	0	0	0	0	0	0	0	0	0	0	0	0	0	0	0	0	0	0	0	0	0	0	0	0	0	0
FL140203	17.8	7.5	0	0	0.6	0	0	0	0	0	0	0	0	0	0	0.2	0	0	0	0	0	0	0	0	0	0	0	0	3	0	0	0	0	0	0	0	0	0.6	0	0	0	0	0	0	0	0	0	0	0
FL140204	0	0	0	0	2	0	0	0	0	0	0	0	0	0	0	0.2	0	0	0	0	0	0	0	0	0	0	0	0	0	0	0	0	0	0	0	0	0	4.6	0	0	0	0	0	0	0	0	0	0	0
FL140205	0	0	0	0	9.3	0	0	0	7.5	0	0	0	0	0	0	0.6	0	0	0	0	0	0	0	0	0	0	0	0	1.4	0	0	0	0.2	0	0	0	0	1.6	0	0	0	0	0	0	0	0	0	0	0
FL140301	3.6	0	0	0	5	0	0	0	0	0	0	0	0	0	0	0.2	0	0	0	0	0	0	0	0	0	0	0	0	5	0	0	0	0	0	0	0	0	4.6	0	0	0	0	0	0	0	0	0	0	0
FL140302	0	0	0	0	4.6	0	0.6	0	0	0	0	0	0	0	0	0	0	0	0	0	0	0	0	0	0	0	0	0	0.2	0	0	0	0	0	0	0	0	4.2	0	0	0	0	0	0	0	0	0	0	0
FL140303	3	0	0	0	4.6	0	0	0	0	0	0	0	0	0	0	0	0	0	0	0	0	0	0	0	0	0	0	0	0	0	0	0	0	0	0	0	0	1.2	0	0	0	0	0	0	0	0	0	0	0
FL140304	3.2	0	0	0	7.4	0	0	0	0	0	0	0	0	0	0	0	0	0	0	0	0	0	0	0	0	0	0	0	0	0	0	0	0	1.2	0	0	0	1.8	0	0	0	0	0	0	0	0	0	0	0
FL140305	7.5	6	0	0	1.4	0	0	0	0	0	0	0	0	0	0	0	0	0	0	0	0	0	0	0	0	0	0	0	0	0	0	0	0	4.4	0	0	0	9.9	0	0	0	0	0	0	0	0	0	0	0
FL150101	0	0	0	0	1	0	1.8	0	0	0	0.6	0	0	0	0	0	0	0	0	0	0	0	0	0	0	0	0	0	0	0	0	0	0	0	0	0	0.8	0	0	0	0	0	0	0	0	0	0	0	0
FL150102	0	0	0	0	1.2	0.2	0.6	0	0	0	0	0	0	0	0	0	0	0	0	0	0	0	0	0	0	0	0	0	0	0	0	0	0	0	0	0	11.9	0	0	0	0	0	0	0	0	0	0	0	0
FL150103	0	0	0	0	0.8	0	0	0	0	0	0	0	0	0	0	0	0	0	0	0	0	3	0	0	0	0	0	0	0	0	0	0	0	0	0	0	0.8	0	0	0	0	0	0	0	0	0	0	0	0
FL150104	0	0	0	0	1.4	0.8	0.2	0	0	0	0	0	0	0	0	0	0	0	0	0	0	0	0	0	0	0	0	0	0.6	0	0	0	0	0	0	0	7.5	0	0	0	0	0	0	0	0	0	0	0	0
FL150105	0	0	0	0	5	0.2	0	0	0	0	0	0	0	0	0	0	0	0	0	0	0	0	0	0	0	0	0	0	3.6	0	0	0	0	0	0	0	0	0	0	0	0	0	0	0	0	0	0	0	0
FL150201	0	0	0	0	0.8	0	7.2	0	0	0	0	0	0	0	0	0	0	0	0	0	0	0	0	0	0	0	0	0	0	0	0	0	0	0	0	0	1.8	0	0	0	0	0	0	0	0	0	0	0	0
FL150202	0	0	0	0	2.4	0	0.2	0	0	0	0	0	0	0.6	0	0	0	0	0	0	0	0	0	0	0	0	0	0	0	0	0	0	0	0	0	0	4.4	0	0	0	0	0	0	0	0	0	0	0	0
FL150203	0.6	0.2	0	0	7.8	0.6	3.6	0	0	0	0	0	0	0	0	0	0	0	0	0	0	0	0	0	0	0	0	0	1.2	0	0	0	0	0	0	0	0	0	0	0	0	0	0	0	0	0	0	0	0
FL150204	0	0	0	0	5.4	0.8	2	0	0	0	0	0	0	0	0	0	0	0	0	0	0	0	0	0	0	0	0	0	0.8	0	0	0	0	0	0	0	0	0	0	0	0	0	0	0	0	0	0	0	0
FL150205	0	0	0	0	7.4	1	6.8	0	0	0	0	0	0	0.2	0	0	0	0	0	0	0	0	0	0	0	0	0	0	0	0	0	0.6	0	0	0	0	0	0	0	0	0	0	0	0	0	0	0	0	0
FL150301	0	0	0	0	5.4	8.1	10.2	0	0	0	0	0	0	0.2	0	0	0	0	0	0	0	0	0	0	0	0	0	0	0	0	0	0	0	0	0	0	0	0	0	0	0	0	0	0	0	0	0	0	0
FL150302	0	0	0	0	7.8	14.7	5.4	0	0	0	0.6	0	0	0.2	0	0	0	0	0	0	0	0	0	0	0	0	0	0	0	0	0	0	0	0	0	0	0	0	0	0	0	0	0	0	0	0	0	0	0
FL150303	0.4	14.1	0	0	5	0.6	0	0	0	0	0	0	0	0	0	0	0	0	0	0	0	0	0	0	0	0	0	0	1.2	0	0.2	0	0	0	0	0	0	0	0	0	0	0	0	0	0	0	0	0	0
FL150304	12.7	4.2	0	0	9.2	0	0	0	0	0	0	0	0	0	0	0	0	0	0	0	0	0	0	0	0	0	0	0	1.8	0	0.2	0	0	0	0	0	0	0	0	0	0	0	0	0	0	0	0	0	0
FL150305	0	13.1	0	0	6.8	0	0	0	0	0	0	0	0	0	0	0	0	0	0	0	0	0	0	0	0	0	0	0	1.2	0	0	0	0	0	0	0	0	0	0	0	0	0	0	0	0	0	0	0	0
FL160101	0	0	0	0	1	0	4.6	0	0	0	0	0	0	0	0	0	0	0	0	0	0	0	0	0	0	0	0	0	0	0	0	0	0	0	0	0	0	0	0	0	0	0	0	0	0	0	0	0	0
FL160102	0	0	0	0	0	0	5.4	0	0	0	0	0	0	0	0	0	0	0	0	0	0	0	0	0	0	0	0	0	0.2	0	0	0	0	0	0	0	0	0	0	0	0	0	0	0	0	0	0	0	0
FL160103	0	0	0	0	0.6	0	4.2	0	0	0	0	0	0	0	0	0	0	0	0	0	0	0	0	0	0	0	0	0	0	0	0	0	0	0	0	0	0	0	0	0	0	0	0	0	0	0	0	0	0
FL160104	0	0	0	0	0.8	0	2	0	0	0	0	0	0	0	0	0	0	0	0	0	0	0	0	0	0	0	0	0	0	0	0	0	0	0	0	0	0	0	0	0	0	0	0	0	0	0	0	0	0
FL160105	0	3	0	0	1.8	0	4.4	0	0	0	0	0	0	0	0	0	0	0	0	0	0	0	0	0	0	0	0	0	0.4	0	0	0	0	0	0	0	0	0	0	0	0	0	0	0	0	0	0	0	0
FL160201	0	0	0	0	4.6	0	31.1	0	0	0	0	0	0	0	0	0	0	0	0	0	0	0	0	0	0	0	0	0	0	0	0	0	0	0	0	0	0	0	0	0	0	0	0	0	0	0	0	0	0
FL160202	0	0	0	0	0.8	0.2	14.1	0	0	0	0	0	0	0	0	0	0	0	0	0	0	0	0	0	0	0	0	0	1.2	0	0	0	0	0	0	0	8.7	0	0	0	0	0	0	0	0	0	0	0	0
FL160203	0	0	0	0	1.2	0	10.2	0	0	0	0	0	0	0	0	0	0	0	0	0	0	0	0	0	0	0	0	0	2.2	0	0	0	0	0	0	0	1.4	0	0	0	0	0	0	0	0	0	0	0	0
FL160204	0	1.2	0	0	0.2	0	14.3	0	0	0	0	0	0	0	0	0	0	0	0	0	0	0	0	0	0	0	0	0	6.6	0	0	0	0	0	0	0	0.6	0	0	0	0	0	0	0	0	0	0	0	0
FL160205	0	3.6	0	0	0.2	0	18.5	0	0	0	0	0	0	0	0	0	0	0	0	0	0	0	0	0	0	0	0	0	12.6	0	0	0	0	0	0	0	0	0	0	0	0	0	0	0	0	0	0	0	0
FL160301	0	8.1	0	0	1.2	0	4.8	0	0	0	0	0	0	0	0	0	0	0	0	0	0	0	0	0	0	0	0	0	1	0	0	0	0	0	0	0	0	0	0	0	0	0	0	0	0	0	0	0	0
FL160302	0	21.6	0	0	1	0	4.2	0	0	0	0	0	0	0	0	1.2	0	0	0	0	0	0	0	0	0	0	0	0	9.4	0	0	0	0	0	0	0	0	0.6	0	0	0	0	0	0	0	0	0	0	0
FL160303	0	3	0	0	1.4	0	0.8	0	0	0	0	0	0	0	0	0	0	0	0	0	0	0	0	0	0	0	0	0	14.7	0	0	0	0	0	0	0	0	0	0	0	0	0	0	0	0	0	0	0	0
FL160304	0	3	0	0	1	0	0	0	0	0	0	0	0	0	0	0	0	0	0	0	0	0	0	0	0	0	0	0	14.7	0	0	0	0	0	0	0	0	0	0	0	0	0	0	0	0	0	0	0	0
FL160305	0	0.2	0	0	2.2	0	3	0	0	0	0	0	0	0	0	0	0	0	0	0	0	0	0	0	0	0	0	0	38.5	0	0	0	0	0	0	0	0	0	0	0	0	0	0	0	0	0	0	0	0
FL170101	0	4.8	0	0	3.8	0	0	0	0	0	0	0	0	0	0	0	0	0	0	0	0	0	0	0	0	0	0	0	6.6	0	0	0.4	0	0	0	0	0.8	0	0	0	0	0	0	0	0	0	0	0	0
FL170102	0	0	0	0	0.6	0	0.8	0	0	0	0	0	0	0	0	0	0	0	0	0	0	0	0	0	0	0	0	0	0.8	0	0	0.6	0	0	0	0	0	0	0	0	0	0	0	0	0	0	0	0	0
FL170103	0	3	0	0	1.2	0	1.2	0	0	0	0	0	0	0	0	0	0	0	0	0	0	0	0	0	0	0	0	0	0.8	0	0	0	0	0	0	0	0	0	0	0.2	0	0	0	0	0	0	0	0	0
FL170104	0	0.6	0	0	5	0	0.2	0	0	0	0	0	0	0	0	0	0	0	0	0	0	0	0	0	0	0	0	0	0.8	0	0	1.2	0	0	0	0	0	0	0	0	0	0.2	0	0	0	0	0	0	0
FL170105	0	0.6	0	0	4.6	0	0	0	0	0	0	0	0	0	0	0	0	0	0	0	0	0	0	0	0	0	0	0	0.2	0	0	3.6	0.2	0	0	0	0	0	0	0	0	0	0	0	0	0	0	0	0
FL170201	0	21.6	0	0	0.8	0	0	0	0	0	0	0	0	0	0	0	0	0	0	0	0	0	0	0	0	0	0	0	0.2	0	0	0	0.2	0	0	0	0.8	0	0	0	0	0	0	0	0	0	0	0	0
FL170202	0	14.1	0	0	2	0	0	0	0	0	0	0	0	0	0	0	0	0	0	0	0	0	0	0	0	0	0	0	9.3	0	0	0.2	0.2	0	0	0	3	0	0	0	0	0	0	0	0	0	0	0	0
FL170203	0	21.2	0	0	1	0	0	0	0	0	0	0	0	0	0	0	0	0	0	0	0	0	0	0	0	0	0	0	0	0	0	0	0	0	0	0	0	0	0	0	0	0	0	0	0	0	0	0	0
FL170204	0	10.5	0	0	5	0	0	0	0	0	0	0	0	0	0	1.2	0	0	0	0	0	0	0	0	0	0	0	0	0.8	0	0	0	0	0	0	0	0	0	0	0	0	0	0	0	0	0	0	0	0
FL170205	0	0	0	0	1.4	0.2	0	0	0	0	0	0	0	0	0	0.6	0	0	0	0	0	0	0	0	0	0	0	0	1	0	0	0.4	0	0	0	0	0	0	0	0	0	0	0	0	0	0	0	0	0
FL170301	0	11.1	0	0	1	0	0	0	0	0	0	0	0	0	0	0	0	0	0	0	0	0	0	0	0	0	0	0	1.4	0	0	0	3.8	0	0	0	0.6	0	0	0	0	0	0	0	0	0	0	0	0
FL170302	0	7.5	0	0	1.2	0	0	0	0	0	0	0	0	0	0	0	0	0	0	0	0	0	0	0	0	0	0	0	0	0	0	0	0.6	0	0	0	7.9	0	0	0	0	0	0	0	0	0	0	0	0
FL170303	0	8.1	0	0	0.6	0	0	0	0	0	0.2	0	0	0	0	0	0	0	0	0	0	0	0	0	0	0	0	0	0.8	0	0	0	0.2	0	0	0	3.8	0	0	0	0	0	0	0	0	0	0	0	0
FL170304	0	0.8	0	0	0.4	0	0	0	0	0	0	0	0	0.4	0	0	0	0	0	0	0	0	0	0	0	0	0	0	4.6	0	0	0.6	0	0	0	0	0.2	0	0	0	0	0	0	0	0	0	0	0	0
FL170305	0	0.4	0	0	1	0	0	0	0	0	0	0	0	0.6	0	0	0	0	0	0	0	0	0	0	0	0	0	0	5.4	0	0	0	0	0	0	0	0	0	0	0	0	0	0	0	0	0	0	0	0
FL180101	0	0	0	0	4.4	0	2.6	0	0	0	0	0	0	0	0	0	0	0	0	0	0	0	0	0	0	0	0	0	0.8	0	0	0	0.8	0	0	0	0	0	0	0	0	0	0	0	0	0	0	0	0
FL180102	0	0	0	0	7.4	0.2	4.8	0	0	0	0	0	0	0	0	0	0	0	0	0	0	0	0	0	0	0	0	0	0.2	0	0	0	0.6	0	0	0	0	0	0	0	0	0	0	0	0	0	0	0	0
FL180103	0	0	0	0	5	0	0	0	0	0	0	0	0	0	0	0.8	0	0	0	0	0	0	0	0	0	0	0	0	0.4	0	0	0	0.2	0	0	0	0	0	0	0.2	0	0	0	0	0	0	0	0	0
FL180104	0	0	0	0	4.6	0.2	0.4	0	0	0	0	0	0	0	0	0.6	0	0	0	0	0	0	0	0	0	0	0	0	0	0	0	0	16.1	0	0	0	0	0	0	0.2	0	0	0	0	0	0	0	0	0
FL180105	0	0	0	0	2	0	0.8	0	0	0	0	0	0	0	0	0	0	0	0	0	0	0	0	0	0	0	0	0	0	0	0	0	4.2	0	0	0	0.6	0	0	0	0	0	0	0	0	0	0	0	0
FL180201	0	0	0	0	3.2	0	0	0	0	0	0	0	0	0	0	0	0	0	0	0	0	0	0	0	0	0	0	0	7.8	0	0	0	0	0	0	0	0	0	0	0	0	0	0	0	0	0	0	0	0
FL180202	0	0.6	0	0	8.9	0.6	3.2	0	0	0	0	0	0	0	0	0	0	0	0	0	0	0	0	0	0	0	0	0	12	0	0	0	0	0	0	0	0	0	0	0	0	0	0	0	0	0	0	0	0
FL180203	0	0.2	0	0	4.6	0	0	0	0	0	0	0	0	0	0	0	0	0	0	0	0	0	0	0	0	0	0	0	17.1	0	0	0	0	0	0	0	0.8	0	0	0	0	0	0	0	0	0	0	0	0
FL180204	0	0	0	0	1.8	0	1.4	0	0	0	0	0	0	0	0	0	0	0	0	0	0	0	0	0	0	0	0	0	3.6	0	0	0	0	0	0	0	3	0	0	0	0	0	0	0	0	0	0	0	0
FL180205	0	0	0	0	4.2	0	0.6	0	0	0	0	0	0	0	0	0	0	0	0	0	0	0	0	0	0	0	0	0	0.6	0	0	0	0	0	0	0	0.2	0	0	0	0	0	0	0	0	0	0	0	0
FL180301	0	0	0	0	3.8	0.2	0.6	0	0	0	0	0	0	0	0	0	0	0	0	0	0	0	0	0	0	0	0	0	21.6	0	0	0	0	0	0	0	0	0	0	0	0	0	0	0	0	0	0	0	0
FL180302	0	0	0	0	2.6	0	0.6	0	0	0	0	0	0	0	0	0	0	0	0	0	0	0	0	0	0	0	0	0	23.7	0	0	0	0	0	0	0	0	0	0	0	0	0	0	0	0	0	0	0	0
FL180303	0	0	0	0	1.8	1.2	1.8	0	0	0	0	0	0	0	0	0	0	0	0	0	0	0	0	0	0	0	0	0	10.2	0	0	0	0	0	0	0	0	0	0	0	0	0	0	0	0	0	0	0	0
FL180304	0	0	0	0	1.8	0	1.2	0	0	0	0	0	0	0	0	0	0	0	0	0	0	0	0	0	0	0	0	0	7.2	0	0	0	0	0	0	0	0.2	0	0	0.6	0	0	0	0	0	0	0	0	0
FL180305	0	0.2	0	0	0.6	0	0.6	0	0	0	0	0	0	0	0	0	0	0	0	0	0	0	0	0	0	0	0	0	3.6	0	0	0	0	0	0	0	0.2	0	0	0	0	0	0	0	0	0	0	0	0
FL190101	0	0	0	0	1.8	0	0	0	0	0	0.2	0	0	0	0	0	0	0	0	0	0	0	0	0	0	0	0	0	0	0	0	0	0	0	0	0	0	0	0	0	0	0	0	0	0	0	0	0	0
FL190102	0	0.6	0	0	8.9	0	4.2	0	0	0	0.6	0	0	0	0	0	0	0	0	0	0	0	0	0	0	0	0	0	0	0	0	0	0	0	0	0	0	0	0	0	0	0	0	0	0	0	0	0	0
FL190103	0	32.7	0	0	5.4	0	0.2	0	0	0	0.8	0	0	0	0	0	0	0	0	0	0	0	0	0	0	0	0	0	0	0	0	0	0	0	0	0	0	0	0	0	0	0	0	0	0	0	0	0	0
FL190104	0	16.2	0	0	14.7	0	0.2	0	0	0	1.4	0	0	0	0	0	0	0	0	0	0	0	0	0	0	0	0	0	1.6	0	0	0	0.6	0	0	0	0	0	0	0	0	0	0	0	0	0	0	0	0
FL190105	0	0	0	0	1.2	0	1.4	0	0	0	3.8	0	0	0	0	0	0	0	0	0	0	0	0	0	0	0	0	0	7.7	0	0	0	3.6	0	0	0	0	0	0	0	0	0	0	0	0	0	0	0	0
FL190201	0	19.2	0	0	3.4	0	3	0	0	0	0	0	0	0	0	0	0	0	0	0	0	0	0	0	0	0	0	0	0	0	0	0	0	0	0	0	0	0	0	0	0	0	0	0	0	0	0	0	0
FL190202	0	28	0	0	0	0	4.8	0	0	0	0	0	0	0	0	0	0	0	0	0	0	0	0	0	0	0	0	0	0	0	0	0	0	0	0	0	0	0	0	0	0	0	0	0	0	0	0	0	0
FL190203	0	49.9	0	0	0	0	2	0	0	0	0.6	0	0	0	0	0	0	0	0	0	0	0	0	0	0	0	0	0	0.2	0	0	0	0	0	0	0	0	0	0	0	0	0	0	0	0	0	0	0	0
FL190204	0	0.6	0	0	0.2	0	2	0	0	0	0	0	0	0	0	0	0	0	0	0	0	0	0	0	0	0	0	0	4.8	0	0	0	0	0	0	0	0	0	0	0	0	0	0	0	0	0	0	0	0
FL190205	0	1.2	0	0	0	0	5	0	0	0	0	0	0	0	0	0	0	0	0	0	0	0	0	0	0	0	0	0	4.2	0	0	0	0	0	0	0	0	0	0	0	0	0	0	0	0	0	0	0	0
FL190301	0	9.8	0	0	0.8	0	0.4	0	0	0	0	0	0	0	0	0	0	0	0	0	0	0	0	0	0	0	0	0	4.2	0	0	0	0	0	0	0	0	0	0	0	0	0	0	0	0	0	0	0	0
FL190302	0	34	0	0	0	0	0.4	0	0	0	0	0	0	0	0	0	0	0	0	0	0	0	0	0	0	0	0	0	0	0	0	0	0	0	0	0	0	0	0	0	0	0	0	0	0	0	0	0	0
FL190303	0	23.8	0	0	0	0	0.6	0	0	0	0	0	0	0	0	0	0	0	0	0	0	0	0	0	0	0	0	0	0	0	0	0	0	0	0	0	0	0	0	0	0	0	0	0	0	0	0	0	0
FL190304	0	57	0	0	0	0	0.4	0	0	0	0	0	0	0	0	0	0	0	0	0	0	0	0	0	0	0	0	0	0	0	0	0	0	0	0	0	0	0	0	0	0	0	0	0	0	0	0	0	0
FL190305	0	35.2	0	0	0	0	0.4	0	0	0	0	0	0	0	0	0	0	0	0	0	0	0	0	0	0	0	0	0	0	0	0	0	0	0	0	0	0	0	0	0	0	0	0	0	0	0	0	0	0
FL200101	0	0	0	0	9.8	0	0	0	0	0	0.2	0	0	0	0	0	0	0	0	0	0	0	0	0	0	0	0	0	0	0	0	0	1.6	0	0	0	0	0	0	0	0	0	0	0	0	0	0	0	0
FL200102	0	0	0	0	5	0	0	0	0	0	0	0	0	0	0	0	0	0	0	0	0	0	0	0	0	0	0	0	0	0	0	0	1.8	0	0	0	0.2	0	0	0	0	0	0	0	0	0	0	0	0
FL200103	0	0	0	0	5	0	0	0	0	0	1.2	0	0	0	0	0	0	0	0	0	0	0	0	0	0	0	0	0	0	0	0	0	2	0	0	0	0.4	0	0	0	0	0	0	0	0	0	0	0	0
FL200104	0	0	0	0	10.2	0	0	0	0	0	1.6	0	0	0	0	0.6	0	0	0	0	0	0	0	0	0	0	0	0	0	0	0	0	4	0	0	0	0.8	0	0	0	0	0	0	0	0	0	0	0	0
FL200105	0	0	0	0	5	0	1.2	0	0	0	1.4	0	0	0	0	0.8	0	0	0	0	0	0	0	0	0	0	0	0	0	0	0	0	18.8	0	0	0	0	0	0	0	0	0	0	0	0	0	0	0	0
FL200201	0	0	0	0	8.9	0	0	0	0	0	0.4	0	0	0	0	0.6	0	0	0	0	0	0	0	0	0	0	0	0	0	0	0	0	1.2	0	0	0	0	0	0	0	0	0	0	0	0	0	0	0	0
FL200202	0	0	0	0	2.2	0	0	0	0	0	0.6	0	0	0	0	3.2	0	0	0	0	0	0	0	0	0	0	0	0	0	0	0	0	4.2	0	0	0	0	0	0	0	0	0	0	0	0	0	0	0	0
FL200203	0	0	0	0	1.8	0	0	0	0	0	0.8	0	0	0	0	1.2	0	0	0	0	0	0	0	0	0	0	0	0	0	0	0	0	0	0	0	0	0	0	0	0	0	0	0	0	0	0	0	0	0
FL200204	0	0	0	0	4.6	0	4	0	0	0	0.8	0	0	0	0	0	0	0	0	0	0	0	0	0	0	0	0	0	0	0	0	0	0	0	0	0	0	0	0	0	0	0	0	0	0	0	0	0	0
FL200205	0	3.8	0	0	1.2	0	0.4	0	0	0	0.6	0	0	0	0	0	0	0	0	0	0	0	0	0	0	0	0	0	0	0	0	0	0	0	0	0	0	0	0	0	0	0	0	0	0	0	0	0	0
FL200301	0	0.6	0	0	2	0	0	0	0	0	0	0	0	0	0	0	0	0	0	0	0	0	0	0	0	0	0	0	3.8	0	0	0	0	0	0	0	0	0	0	0	0	0	0	0	0	0	0	0	0
FL200302	0	13.1	0	0	0.8	0	0.2	0	0	0	0	0	0	0	0	0	0	0	0	0	0	0	0	0	0	0	0	0	0.4	0	0	0	7.2	0	0	0	0	0	0	0	0	0	0	0	0	0	0	0	0
FL200303	0	0.6	0	0	0.4	0	0	0	0	0	0	0	0	0	0	0	0	0	0	0	0	0	0	0	0	0	0	0	0.6	0	0	0	4.6	0	0	0	0	0	0	0	0	0	0	0	0	0	0	0	0
FL200304	0	6.6	0	0	0	0	0	0	0	0	0	0	0	0	0	0	0	0	0	0	0	0	0	0	0	0	0	0	0.8	0	0	0	4.2	0	0	0	0	0	0	0	0	0	0	0	0	0	0	0	0
FL200305	0	9.1	0	0	0	0	0	0	0	0	0	0	0	0	0	0	0	0	0	0	0	0	0	0	0	0	0	0	0	0	0	0	16.5	0	0	0	0	0	0	0	0	0	0	0	0	0	0	0	0
MH010101	0	0	0	0	0	0	0	0	0	5	0	0	0	0	0	0	0	0	0	0	0	0	0	0	0	0	0	0	0	0	0	0	0	0	0	0	0	0	0	0	0	0	0	0	0	0	0	0	0
MH010102	0	0	0	0	0	0	0	0	0	1.4	0	0	0	0	0	0	0	0	0	0	0	0	0	0	0	4.2	0	0	0	0	0	0	0	0	0	0	0	0	0	0	0	0	0	0	0	0	0	0	0
MH010103	0	0	0	0	0	0	0	0	0	2.4	0	0	0	0	0	0	0	0	0	0	0	0	0	0	0	0.4	0	0	0	0	0	0	0	0	0	0	0	0	0	0	0	0	0	0	0	0	0	0	0
MH010104	0	0	0	0	0	0	0	0	0	3.6	0	0	0	0	0	0	0	0	0	0	0	0	0	0	0	8.1	0	0	0	0	0	0	0	0	0	0	0	0	0	0	0	0	0	0	0	0	0	0	0
MH010105	0	0	0	0	0	0	0	0	0	0	0	0	0	0	0	0	0	0	0	0	0	0	0	0	0	14.1	0	0	0	0	0	0	0	0	0	0	0	0	0	0	0	0	0	0	0	0	0	0	0
MH010201	0	0	0	0	1.2	0	0	0	0	0	0	0	0	0	0	0	0	0	0	0	0	3	0	0	0	0	0	0	0	0	0	0	0	0	0	0	0	0	0	0	0	0	0	0	0	0	0	0	0
MH010202	0	0	0	0	6.6	0	0	0	0	0	0	0	0	0	0	0	0	0	0	0	0	0	0	0	0	0	0	0	0	0	0	0	0	0	0	0	0	0	0	0	0	0	0	0	0	0	0	0	0
MH010203	0	0	0	0	3	0	0	0	0	0	0	0	0	0	0	0	0	0	0	0	0	0	0	0	0	0	0	0	0	0	0	0	0	0	0	0	0	0	0	0	0	0	0	0	0	0	0	0	0
MH010204	0	0	0	0	0	0	0	0	0	0	0	0	0	0	0	0	0	0	0	0	0	0	0	0	0	0	0	0	0	0	0	0	0	0	0	0	0	0	0	0	0	0	0	0	0	0	0	0	0
MH010205	0	0	0	0	0.6	0	0	0	0	0	0	0	0	0	0	0	0	0	0	0	0	0	0	0	0	0	0	0	0	0	0	0	0	0	0	0	0	0	0	0	0	0	0	0	0	0	0	0	0
MH010301	0	0	0	0	0.4	0	0	0	0	0	0	0	0	0	0	0	0	0	0	0	0	0	0	0	0	0	0	0	0	0	0	0	0	0	0	0	0	0	0	0	0	0	0	0	0	0	0	0	24
MH010302	0	0	0	0	0	0	0	0	0	0	0	0	0	0	0	0	0	0.2	0	0	0	0	0	0	0	0	0	0	0	0	0	0	0	0	0	0	0	0	0	0	0	0	0	0	0	0	0	0	7.2
MH010303	0	0	0	0	0	0	0	0	0	0	0	0	0	0	0	0	0	0	0	0	0	3	0	0	0	0	0	0	0	0	0	0	0	0	0	0	0	0	0	0	0	0	0	0	0	0	0	0	6
MH010304	0	0	0	0	0.6	0	0	0	0	0	0	0	0	0	0	0	0	0	0	0	0	0.6	0	0	0	0	0	0	0	0	0	0	0	0	0	0	0	0	0	0	0	0	0	0	0	0	0	0	3.6
MH010305	0	0	0	0	1.2	0	0	0	0	0	0	0	0	0	0	0	0	0	0	0	0	0	0	0	0	1.2	0	0	0	0	0	0	0	0	0	0	0	0	0	0	0	0	0	0	0	0	0	0	0.2
MH020101	0	0	0	0	0	0	0	0	0	0	0	0	0	0	0	0	0	0	0	0	0	0	0	0	0	0	0	0	0	0	0	0	0	0	0	0	0	0	1.2	0	0	0	0	0	0	0	0	0	0
MH020102	0	0	0	0	0	0	0	0	0	0	0	0	0	0	0	0	0	0	0	0	0	0	0	0	0	0	0	0	0	0	0	0.2	0	0	0	0	0	0	1.2	0	0	0	0	0	0	0	0	0	0
MH020103	0	0	0	0	0	0	0	0	0	0	0	0	0	0	0	0	0	0	0	0	0	0	0.2	0	0	0	0	0	0	0	0	0	0	0	0	0	0	0	0.2	0	0	0	0	0	0	0	0	0	0
MH020104	0	0	0	3	0	0	0	0	0	0	0	0	0	0	0	0	0	0.2	0	0	0	0	0	0	0	0	0	0	0	0	0	0	0	11.1	0	0	0	0	0	0	0	0	0	0	0	0	0	0	0
MH020105	0	0	0	0.6	0	0	0	0	0	0	0	0	0	0	0	0	0	0	0	0	0	0	0	0	0	0.2	0	0	0	0	0	0	0	10.2	0	0	0	0	0	0	0	0	0	0	0	0	0	0	0
MH020201	0	0	0	0	0	0	0	0	0	0	0	0	0	0	0	0	0	0.6	0	0	0	0	0	0	0	0	0	0	0	0	0	0	0	0	0	0	0	0	0	0	0	0	0	0	0	0	0	0	0
MH020202	0	0	0	0	0	0	0	0	0	0	0	0	0	0	0	0	0	0	0	0	0	0	0	0	0	0	0	0	0	0	0	0	0	0	0	0	0	0	0	0	0	0	0	0	0	0	0	0	7.5
MH020203	0	0	0	0	0	0	0	0	0	0	0	0	0	0	0	0	0	0	0	0	0	0	0	0	0	0	0	0	0	0	0	0	0	0	0	0	0	0	0	0	0	0	0	0	0	0	0	0	0.8
MH020204	0	0	0	0	0.6	0	0	0	0	0	0	0	0	0	0	0	0	0	0	0	0	0	0	0	0	1.2	0	0	0	0	0	0	0	0	0	0	0	0	0	0	0	0	0	0	0	0	0	0	6
MH020205	0	0	0	0	0	0	0	0	0	0	0	0	0	0	0	0	0	0	0	10.5	0	0	0	0	0	7.5	0	0	0	0	0	0	0	0	0	0	0	0	0	0	0	0	0	0	0	0	0	0	0.2
MH020301	0	0	0	0	0	0	0	0	0	0	0	0	0	0	0	0	0	0	0	6	0	0	0	0	0	0	0	0	0	0	0	0	0	0	0	0	0	0	0	0	0	0	0	0	0	0	0	0	0
MH020302	0	0	0	0	0	0	0	0	0	0	0	0	0	0	0	0	0	0	0	0	0	0	0	0	0	3	0	0	0	0	0	0	0	0	0	0	0	0	0	0	0	0	0	0	0	0	0	0	0
MH020303	0	0	0	0	0	0	0	0	0	0	0	0	0	0	0	0	0	0	0	0	0	0.6	0	0	0	6	0	0	0	0	0	0	0	0	0	0	0	0	0.6	0	0	0	0	0	0	0	0	0	0.6
MH020304	0	0	0	0	0	0	0	0	0	0	0	0	0	0	0	0	0	0.2	0	0.2	0	0	0.6	0	0	0	0	0	0	0	0	0	0	0	0	0	0	0	0	0	0	0	0	0	0	0	0	0	0
MH020305	0	0	0	0	0.6	0	0	0	0	0	0	0	0	0	0	0	0	0.2	0	0.6	0	0	2	0	0	0	0	0	0	0	0	0	0	0	0	0	0	0	0	0	0	0	0	0	0	0	0	0	0.2
MH030101	0	0	0	0	0	0	0	0	0	0.2	0	0	0	0	0	0	0	0	0	0	0	0	0	0	0	0	0	0	0	0	0	0	0	0	0	0	0	0	0	0	0	0	0	0	0	0	0	0	10.2
MH030102	0	0	0	0	0	0	0	0	0	0	0	0	0	0	0	0	0	0	0	0	0	0	0	0	0	0	0	0	0	0	0	0	0	0	0	0	0	0	0	0	0	0	0	0	0	0	0	0	1.4
MH030103	0	0	0	0	0	0	0	0	0	0	0	0	0	0	0	0	0	0	0	0	0	0	0	0.2	0	0	0	0	0	0	0	0	0	0	0	0	0	0	0	0	0	0	0	0	0	0	0	0	0.6
MH030104	0	0	0	0	0	0	0	0	0	0	0	0	0	0	0	0	0	0	0	0	0	0	0	0	0	0	0	0	0	0	0	0	0	0	0	0	0	0	0	0	0	0	0	0	0	0	0	0	6.4
MH030105	0	0	0	0	0	0	0	0	0	0	0	0	0	0	0	0	0	0	0	0	0	0	0	0	0	0	0	0	0	0	0	0	0	0	0	0	0	0	0	0	0	0	0	0	0	0	0	0	2
MH030201	0	0	0	0	0	0	0	0	0	0	0	0	0	0	0	0	0	0	0	0	0	0	0.4	0	0	0	0	0	0	0	0	0	0	0	0	0	0	0	0	0	0	0	0	0	0	0	0	0	11.3
MH030202	0	0	0	0	0	0	0	0	0	0	0	0	0	0	0	0	0	0	0	0	0	0	1	0	0	0	0	0	0	0	0	0	0	0	0	0	0	0	0	0	0	0	0	0	0	0	0	0	10.2
MH030203	0	0	0	0	0	0	0	0	0	0	0	0	0	0	0	0	0	0	0	0	0	0	0.2	0	0	0	0	0	0	0	0	0	0	0	0	0	0	0	0	0	0	0	0	0	0	0	0	0	0.6
MH030204	0	0	0	0	0	0	0	0	0	0	0	0	0	0	0	0	0	0	0	0	0	0	0	0	0	0	0	0	0	0	0	0	0	0	0	0	0	0	0	0	0	0	0	0	0	0	0	0	1.2
MH030205	0	0	0	0	0	0	0	0	0	0	0	0	0	0	0	0	0	0	0	0	0	0	0.6	0	0	0	0	0	0	0	0	0	0	0	0	0	0	0	0	0	0	0	0	0	0	0	0	0	0.6
MH030301	0	0	0	0	0	0	0	0	0	0	0	0	0	0	0	0	0	0	0	0	0	0	0	0	0	0	0	0	0	0	0	0	0	0	0	0	0	0	0	0	0	0	0	0	0	0	0	0	0
MH030302	0	0	0	0	0	0	0	0	0	0	0	0	0	0	0	0	0	0	0	0	0	0	0.2	0	0	0	0	0	0	0	0	0	0	0	0	0	0	0	0	0	0	0	0	0	0	0	0	0	0.6
MH030303	0	0	0	0	0.6	0	0	0	0	0	0	0	0	0	0	0	0	0	0	0	0	0	0	0	0	0	0	0	0	0	0	0	0	0	0	0	0	0	0	0	0	0	0	0	0	0	0	0	9.2
MH030304	0	0	0	0	0	0	0	0	0	0	0	0	0	0	0	0	0	0	0	0	0	0	0	0	0	0	0	0	0	0	0	0	0	0	0	0	0	0	0	0	0	0	0	0	0	0	0	0	3.6
MH030305	0	0	0	0	0	0	0	0	0	0	0	0	0	0	0	0	0	0	0	0	0	0	0	0	0	0	0	0	0	0	0	0	0	0	0	0	0	0	0	0	0	0	0	0	0	0	0	0	2
MH040101	0	0	0	0	0	0	0	0	0	0	0	0	0	0	0	0	0	0	0	0	0	0	0	0	0	0	7.8	0	0	0	0	0.2	0	0	0	0	0	0	0.2	0	0	0	0	0	0	0	0	0	0
MH040102	0	0	0	0	0	0	0	0	0	0	0	0	0	0	0	0	0	0	0	0	0	0	0	0	0	0	2.2	0	0	0	0	0	0	0	0	0	0	0	0	0	0	0	0	0	0	0	0	0	0
MH040103	0	0	0	0	0	0	0	0	0	0	0	0	0	0	0	0	0	0	0	0	0	0	0	0	0	0	4.6	0	0	0	0	0.4	0	0	0	0	0	0	0.2	0	0	0	0	0	0	0	0	0	0
MH040104	0	0	0	0	0	0	0	0	0	0	0	0	0	0	0	0	0	0	0	0	0	0	0	0	0	0	1	0	0	0	0	0	0	0	0	0	0	0	0	0	0	0	0	0	0	0	0	0	0
MH040105	0	0	0	13.1	0.8	0	0	0	0	0	0	0	0	0	0	0	0	0	0	0	0	0	0	0	0	0	0.8	0	0	0	0	0	0	0	0	0.6	0	0	1.2	0	0	0	0	0	0	0	0	0	0
MH040201	0	0	0	0	0	0	0	0	0	0	0	0	0	0	0	0	0	0	0	3.6	0	0	0	0	0	0	2	0	0	0	0	0.6	0	0	0	0	0	0	0	0	0	0	0	0	0	0	0	0	0
MH040202	3	0	0	8.1	0.6	0	0	0	0	0	0	0	0	0	0	0	0	0	0	6	0	0	0	0	0	0	0	0	0	0	0	0.6	0	0	0	0.2	0	0	0	0	0	0	0	0	0	0	0	0	0
MH040203	37.6	0	0	27.5	0	0	0	0	0	0	0	0	0	0	0	0	0	0	0	0	0	0	0	0	0	0	0	0	0	0	0	0	0	0	0	1.4	0	0	0	0	0	0	0	0	0	0	0	0	0
MH040204	0	0	0	0	0.6	0	0	0	0	0	0	0	0	0	0	0	0	0	0	0.6	0	3.6	0	0	0	0	0	0	0	0	0	0	0	0	0	0.2	0	0	0	0	0	0	0	0	0	0	0	0	0
MH040205	3.2	0	0	0	2.4	0	0	0	0	0	0	0	0	0	0	0	0	0	0.8	1	0	0	0	0	0	0	0	0	0	0	0	0	0	0	0	0	0	0	0	0	0	0	0	0	0	0	0	0	0
MH040301	26.9	0	0	0	1.4	0	0	0	0	0	0	0	0	0	0	0	0	0	0	0.2	0	0	0	0	0	0	0	0	0	0	0	0	0	0	0	1.2	0	0	0	0	0	0	0	0	0	0	0	0	0
MH040302	3.6	0	0	0	1.8	0	0	0	0	0	0	0	0	0	0	0	0	0	0	0	0	0	0	0	0	0	0	0	0	0	0	0	0	0	0.6	0.4	0	0	0	0	0	0	0	0	0	0	0	0	0
MH040303	15.5	0	0	0	1.2	0	0	0	0	0	0	0	0	0	0	0	0	0	0	0	0	0	0	0	0	0	0	0	0	0	0	0	0	0	0	0.8	0	0	0	0	0	0	0	0	0	0	0	0	0
MH040304	3	0	0	0	2.6	0	0	0	0	0	0	0	0	0	0	0	0	0	0	0	0	0	0	0	0	0	0	0	0	0	0	0	0	0	0	0.8	0	0	0	0	0	0	0	0	0	0	0	0	0
MH040305	0	0	0	0	4.6	0	0	0	0	0	0	0	0	0	0	0	0	0	0	0	0	0	0	0	0	0	0	0	0	0	0	0	0	0.8	0	0	0	0	0	0	0	0	0	0	0	0	0	0	0
MH050101	25.1	0	0	0	2.6	0	0	0	0	0	0	0	0	0	0	0	0	0	0	0	0	0	0	0	0	0	0	0	0	0	0	0	0	0	0	0.6	0	0	0	0	0	0	0	0	0	0	0	0	0
MH050102	0.6	0	0	0	5.4	0	0	0	0	0	0	0	0	0	0	0	0	0	0	0	0	0	0	0	0	0	0	0	0	0	0	0	0	0	0	0	0	0	0	0	0	0	0	0	0	0	0	0	0
MH050103	10.7	0	0	0	1.8	0	0	0	0	0	0	0	0	0	0	0	0	0	0	0	0	0	0	0	0	0	0	0	0	0	0	0	0	0	0	0	0	0	0	0	0	0	0	0	0	0	0	0	0
MH050104	0.2	0	0	0	7	0	0	0	0	0	0	0	0	0	0	0	0	0	0	0.8	0	0	0	0	0	0	0	0	0	0	0	0	0	0	0	0	0	0	0	0	0	0	0	0	0	0	0	0	0
MH050105	0.2	0	0	0	1	0	0	0	0	0	0	0	0	0	0	0	0	0	0	0	0	0	0	0	0	0	0	0	0	0	0	0	0	0	0	0	0	0.8	0.6	0	0	0	0	0	0	0	0	0	0
MH050201	35	0	0	0	2.2	0	0	0	0	0	0	0	0	0.6	0	0	0	0	0	0	0	0	0	0	0	0	0	0	0	0	0	0	0	0	0	0	0	0	0	0	0	0	0	0	0	0	0	0	0
MH050202	15.5	0	0	0	3.6	0	0	0	0	0	0	0	0	1.2	0	0	0	0	0	0	0	0	0	0	0	0	0	0	0	0	0	0	0.6	0	0	0.6	0	0	0	0	0	0	0	0	0	0	0	0	0
MH050203	0	0	0	0	0.6	0	0	0	0	0	0	0	0	0	0	0	0	0	0	0	0	0	0	0	0	0	0	0	0	0	0	0	0	0	0	0	0	14.7	0	0	0	0	0	0	0	0	0	0	0
MH050204	13.5	0	0	0	0	0	0	0	0	0	0	0	0	0	0	0	0	0	0	0	0	8.1	0	0	0	0	0	0	0	0	0	0	0	0	0	0	0	4.4	0	0	0	0	0	0	0	0	0	0	0
MH050205	0	0	0	0	6.8	0	0	0	0	0	0	0	0	0	0	0	0	0	0	0	0	0	0	0	0	0	0	0	0	0	0	3	0	0	0	0	0	2.4	0	0	0	0	0	0	0	0	0	0	0
MH050301	0	0	0	0	1.8	0	0	0	0	0	0	0	0	0	0	0	0	0	0	0	0	0	0	0	0	0	0	0	0	0	0	0	0	0.2	0	0	0	6.8	0	0	0	0	0	0	0	0	0	0	0
MH050302	8.1	0	0	0	2.2	0	0	0	0	0	0	0	0	0.2	0	0	0	0	0	0	0	0	0	0	0	0	0	0	0	0	0	0	0	0	0	0.2	0	0.2	0	0	0	0	0	0	0	0	0	0	0
MH050303	10.5	0	0	0	7.2	0	0	0	0	0	0	0	0	0	0	0	0	0	0	0	0	0	0	0	0	0	0	0	0	0	0	0	0	0.2	0	0	0	8.1	0	0	0	0	0	0	0	0	0	0	0
MH050304	0	0	0	0	1.2	0	0	0	0	0	0	0	0	0	0	0	0	0	0	0	0	0	0	0	0	0	0	0	0	0	0	0	0	0.2	0	0	0	3.4	0	0	0	0	0	0	0	0	0	0	0
MH050305	0	0	0	0	1	0	0	0	0	0	0	0	0	0	0	0	0	0	0	0	0	0	0	0	0	0	0	0	0	0	0	0	0	0	0	0	0	4.6	0	0	0	0	0	0	0	0	0	0	0
MH060101	7.5	0	0	0	0.6	0	0	0	0	0	0	0	0	0	0	0	0	0	0	0	0	0	0	0	0	0	0	0	0	0	0	0	0	0	0	0	0	0	0.6	0	0	0	0	0	0	0	0	0	0
MH060102	7.5	0	0	0	0	0	0	0	0	0	0	0	0	0	0	0	0	0	0	0	0	0	0	0	0	0	0	0	0	0	0	0	0	0	0	0	0	0	6	0	0	0	0	0	0	0	0	0	0
MH060103	0	0	0	0	0.2	0	0	0	0	0	0	0	0	0	0	0	0	0	0	0	0	0	0	0	0	0	0	0	0	0	0	0	0	0	0	0	0	0	6.2	0	0	0	0	0	0	0	0	0	0
MH060104	0	0	0	0	0.8	0	0	0	0	0	0	0	0	0	0	0	0	0	0	0.6	0	0	0	0	0	0	0	0	0	0	0	0	0	0	0	0	0	0	4.2	0	0	0	0	0	0	0	0	0	0
MH060105	0	0	0	0	0.2	0	0	0	0	0	0	0	0	0	0	0	0	0	0	6.8	0	0	0	0	0	0	0	0	0	0	0	0	0	0	0	0	0	0	0.6	0	0	0	0	0	0	0	0	0	0
MH060201	0	0	0	0	5.4	0	0	0	0	0	0	0	0	0	0	0	0	0	0	0	0	0	0	0	0	0	0	0	0	0	0	0	0	0	0	0	0	0	0.6	0	0	0	0	0	0	0	0	0	0
MH060202	26.9	0	0	0	5	0	0	0	0	0	0	0	0	0	0	0	0	0	0	0	0	0	0	0	0	0	0	0	0	0	0	0	0	0	0	1.2	0	0	0	0	0	0	0	0	0	0	0	0	0
MH060203	0	0	0	0	7.4	0	0	0	0	0	0	0	0	0	0	0	0	0	0	0	0	0	0	0	0	0	0	0	0	0	0	0	0	0	0	0	0	0.6	1.2	0	0	0	0	0	0	0	0	0	0
MH060204	0	0	0	0	11.9	0	0	0	0	0	0	0	0	0	0	0	0	0	0	0	0	0	0	0	0	0	0	0	0	0	0	0	0	0	0	0	0	0	4.8	0	0	0	0	0	0	0	0	0	0
MH060205	0	0	0	0	18.8	0	0	0	0	0	0	0	0	0	0	0	0	0	0	0	0	0	0	0	0	0	0	0	0	0	0	0	0	0	0	0.2	0	0.6	1.2	0	0	0	0	0	0	0	0	0	0
MH060301	0	0	0	0	14.3	0	0	0	0	0	0	0	0	0	0	0	0	0	0	0	0	0	0	0	0	0	0	0	0	0	0	0.2	0	0	0	0	0	0	0.6	0	0	0	0	0	0	0	0	0	0
MH060302	0	0	0	0	7.2	0	0	0	0	0	0	0	0	0	0	0	0	0	0	0	0	0	0	0	0	0	0	0	0	0	0	0	0	0	0	0.6	0	0	3.2	0	0	0	0	0	0	0	0	0	0
MH060303	47.9	0	0	0	14.3	0	0	0	0	0	0	0	0	0	0	0	0	0	0	0	0	0	0	0	0	0	0	0	0	0	0	0	0	0	0	0	0	0	0	0	0	0	0	0	0	0	0	0	0
MH060304	0	0	0	0	5	0	0	0	0	0	0	0	0	0	0	0	0	0	0	0	0	0	0	0	0	0	0	0	0	0	0	0.6	0	0	0	0	0	0.4	0	0	0	0	0	0	0	0	0	0	0
MH060305	0.2	0	0	0	7.8	0	0	0	0	0	0	0	0	0	0	0	0	0	0	0	0	0	0	0	0	0	0	0	0	0	0	0.2	0	0	0	0	0	0.6	3	0	0	0	0	0	0	0	0	0	0
MH070101	11.5	0	0	0.8	1	0	0	0	0	0	0	0	0	0	0	0	0	0	0	0	7.7	0	0	0	0	0	0	0	5.4	0	0	1.6	0	0	0	0	0	10.5	0	0	0	0	0	0	0	3	0.2	0	0
MH070102	28.7	0	0	1.8	1	0	0	0	0	0	0	0	0	0	0	0	0	0	0	0	16.5	0	0	0	0	0	0	0	8.9	0.2	0	0	0	0	0	0.2	0	13.5	0	0	0	0	0	0	0	0	1.4	0	0
MH070103	10.2	0	0	4.2	0.2	0	0	0	0	0	0	0	0	0	0	0	0	0	0	0	68.3	0	0	0	0	0	0	0	0	0	0	0	0	0	0	0	0	5.4	0	0	0	0	0	0	0	0	0	0	0
MH070104	1	0	0	11.9	0.8	0	0	0	0.8	0	0	0	0	0	0	0	0.2	0	0	0	26	0.6	0	0	0	0	0	0	0.2	0	0	0	0	0	0	0	0	1.2	0	0	0	0	0	0	0	0	0	0	0
MH070105	1.2	0	0	10.2	0.8	0	0	0	0.8	0	0	0	0	0	0	0	0	0	0	0	75.8	0	0	0	0	0	0	0	0.8	0	0	0	0	0	0	0	0	1.2	0	0	0	0	0	0	0	0	0	0	0
MH070201	35.5	0	0	4.6	0	0	0	0	0	0	0	0	0	0	0	0	0	0	0	0	0	0	0	0	0	0	0	0	0	0	0	0	0	0	0	0	0	9.6	0	0	0	0	0	0	0	0	4	0	0
MH070202	41.8	0	0	9.2	0	0	0	0	0.6	0	0	0	0	0	0	0	0	0	0	0	0	0	0	0	0	0	0	0	0	0	0	0	0	0	0	0	0	3.6	0	0	0	0	0	0	0	0	0.6	0	0
MH070203	51.4	0	0	3.8	0	0	0	0	0.2	0	0	0	0	0	0	0	0	0	0	0	7.5	0	0	0	0	0	0	0	0	0	0	0	0	0	0	0	0	6	0	0	0	0	0	0	0	0	0	0	0
MH070204	20.4	0	0	7.7	0	0	0	0	0.6	0	0	0	0	0	0	0	0	0	0	0	20.6	11.1	0	0	0	0	0	0	1.8	0	0	0	0	0	0	0	0	3.8	0	0	0	0	0	0	0	0	1.2	0	0
MH070205	0.2	0	0	7.5	1	0	0	0	0	0	0	0	0	0	0	0	0	0	0	0	0	0	0	0	0	0	0	0	1.2	0	0	0	0	0	0	0	0	3.6	0	0	0	0	0	0	0	0	1.6	0	0
MH070301	0	0	0	59.4	0.4	0	0	0	0.6	0	0	0	0	0	0	0	0	0	0	0	0.8	8.1	0	0	0	0	0	0	2	0	0	0	0	0	0	0	0	5	0	0	0	0	0	0	0	0	1	0	0
MH070302	20	0	0	23.6	0	0	0	0	0	0	0	0	0	0	0	0	0	0	0	0	0.6	0	0	0	0	0	0	0	0.8	0.2	0.2	0	0	0	0	0	0	11.1	0	0	0	0	0	0	0	0.6	1.4	0	0
MH070303	3.8	0	0	0.6	0.6	0	0	0	0	0	0	0	0	0	0	0	0	0	0	0	27.5	0	0	0	0	0	0	0	4	0	0.2	0	0	0	0	0	0	4.2	0	0	0	0	0	0	0	0	0.2	0	0
MH070304	3.2	0	0	11.1	0	0	0	0	0	0	0	0	0	0	0	0	0	0	0	0	0	0	0	0	0	0	0	0	0.4	0	0.8	0	0	0	0	0	0	4.8	0	0	0	0	0	0	0	0.2	4.8	0	0
MH070305	0	0	0	14.3	0	0	0	0	0	0	0	0	0	0	0	0	0	0	0	0	0	0	0	0	0	0	0	0	0.2	0	0	0	0	0	0	0	0	1.8	0	0	0	0	0	0	0	0	0	0	0
MH080101	0	0	0	0	1.4	0	0	0	0	0	0	0	0	0	0	0	0	0	0	0	0	0	0	0	0	0	0	0	0	0	0	0	0	7.4	0	0	0	0	0	0	0	0	0	0	0	0	0	0	0
MH080102	0	0	0	0	4.6	0	0	0	0	0	0	0	0	0	0	0	0	0	0	0	0	0	0	0	0	0	0	0	0	0	0	0	0	10.2	0	0	0	0	0	0	0	0	0	0	0	0	0	0	0
MH080103	0	0	0	0	2	0	0	0	0	0	0	0	0	1.4	0	0	0	0	0	0	0	0	0	0	0	0	0	0	0	0	0	0	0	3.2	0	0	0	0	0	0	0	0	0	0	0	0	0	0	0
MH080104	0	0	0	0	0.8	0	0	0	0	0	0	0	0	0	0	0	0	0	0	0	0	0	0	0	0	0	0	0	0	0	0	0	0	0	0	0	0	0	0	0	0	0	0	0	0	0	0	0	0
MH080105	0	0	0	0	4.2	0	0	0	0	0	0	0	0	0.2	0	0	0	0	0	3.6	0	0	0	0	0	0	0	0	0	0	0	0	0	0	0	0	0	0	0	0	0	0	0	0	0	0	0	0	0
MH080201	0	0	0	0	5	0	0	0	0	0	0	0	0	1	0	0	0	0	0	0	0	3	0	0	0	0	0	0	0	0	0	0	0	12.3	0	0	0	6.6	0	0	0	0	0	0	0	0	1.2	0	0
MH080202	0.8	0	0	0	4.6	0	0	0	0	0	0	0	0	0	0	0	0	0	0	0	0	15.8	0	0	0	0	0	0	0	0	0	0	0	16.1	0	0	0	0.6	0	0	0	0	0	0	0	0.6	4.8	0	0
MH080203	17	0	0	0	0	0	0	0	0	0	0	0	0	0	0	0	0	0	0	0	0	21.5	0	0	0	0	0	0	0	0	0	0	0	0	0	0	0	0.2	0	0	0	0	0	0	0	0	0.8	0	0
MH080204	0	0	0	0	0	0	0	0	0	0	0	0	0	0	0	0	0	0	0	0	0	3	0	0	0	0	0	0	0	0	0	0	0	0	0	0	0	0.6	0	0	0	0	0	0	0	0	0	0	0
MH080205	0	0	0	0	0.4	0	0	0	0	0	0	0	0	0	0	0	0	0	0	0	0	0.8	0	0	0	0	0	0	0	0	0	0	0	0	0	0	0	0.8	0	0	0	0	0	0	0	0	0	0	0
MH080301	0	0	0	0	0.2	0	0	0	0	0	0	0	0	0	0	0	0	0	0	0	0	0	0	0	0	0	0	0	0	0	0	0	0	0.6	0	0	0	7.8	0	0	0	0	0	0	0	0	0	0	0
MH080302	0	0	0	0	0	0	0	0	0	0	0	0	0	0	0	0	0	0	0	0	0	0.6	0	0	0	0	0	0	0	0	0	0	0	0	0	0.2	0	7.2	0	0	0	0	0	0	0	8.7	0	0	0
MH080303	7.5	0	0	0	1.2	0	0	0	0	0	0	0	0	0	0	0	0	0	0	0	0	3.2	0	0	0	0	0	0	0	0	0	0	0	0	0	0	0	4.2	0	0	0	0	0	0	0	0	0	0	0
MH080304	3	0	0	0	0.4	0	0	0	0	0	0	0	0	0	0	0	0	0	0	0	0	6.6	0	0	0	0	0	0	0	0	0	0	0	0	0	1.4	0	7.8	0	0	0	0	0	0	0	0.2	3.2	0	0
MH080305	0	0	0	0	0.4	0	0	0	0	0	0	0	0	0	0	0	0	0	0	0	0	3	0	0	0	0	0	0	0	0.2	0	0	0	0	0	0.2	0	3	0	0	0	0	0	0	0	0	0.6	0	0
MH090101	0.8	0	0	0	0.8	0	0	0	0	0	0	0	0	1.2	0	0	0	0	0	0	0	0	0	0	0	0	0	0	0	0	0	0	0	0	0	0	0	0	0	0	0	0	0	0	0	0	0	0	0
MH090102	0.6	0	0	0	1.4	0	0	0	0	0	0	0	0	0.6	0	0	0	0	0	0	0	0	0	0	0	0	0	0	0	0	0	0	0	0	0	0	0	0	0	0	0	0	0	0	0	0	0	0	0
MH090103	0.2	0	0	0	2	0	0	0	0	0	0	0	0	1.4	0	0	0	0	0	0	0	0	0	0	0	0	0	0	0	0	0	0	0	0	0	0	0	0	0	0	0	0	0	0	0	0	0	0	0
MH090104	0.2	0	0	0	2.2	0	0	0	0	0	0	0	0	1.2	0	0	0	0	0	0	0	0	0	0	0	0	0	0	0	0	0	0	0	0	0	0	0	0	0	0	0	0	0	0	0	0	0	0	0
MH090105	0	0	0	0	1.4	0	0	0	0	0	0	0	0	4	0	0	0	0	0	0	0	0	0	0	0	0	0	0	0	0	0	0	0	0	0	0	0	0	0	0	0	0	0	0	0	0	0	0	0
MH090201	7.5	0	0	0	0.8	0	0	0	0	0	0	0	0	0.6	0	0	0	0	0	0	0	0	0	0	0	0	0	0	0	0	0	0	0	0	0	0	0	0	0	0	0	0	0	0	0	0	0	0	0
MH090202	0.8	0	0	0	0.2	0	0	0	0	0	0	0	0	0	0	0	0	0	0	0	0	0	0	0	0	0	0	0	0	0.6	0.6	0	0	0	0	0	0	0	0	0	0	0	0	0	0	0	0	0	0
MH090203	27.7	0	0	0	0	0	0	0	0.6	0	0	0	0	0	0	0	0	0	0	0	0	0	0	0	0	0	0	0	0	3	0	0	0	0	0	0	0	0	0	0	0	0	0	0	0	0	0	0	0
MH090204	10.5	0	0	0	0	0	0	0	0	0	0	0	0	0	0	0	0	0	0	0	0	0.6	0	0	0	0	0	0	0	0	0.6	0	0	0	0	0	0	0	0	0	0	0	0	0	0	0.2	0	0	0
MH090205	59.3	0	0	0	0	0	0	0	0.6	0	0	0	0	0	0	0	0	0	7.5	0	0	0	0	0	0	0	0	0	0	0.2	0	0	0	0	0	0	0	0	0	0	0	0	0	0	0	0.8	0.2	0	0
MH090301	1	0	0	0	0	0	0	0	1.2	0	0	0	0	0	0	0	0	0	0	0	0	0	0	0	0	0	0	0	0	0	0	0	0	0	0	0	0	0.6	0	0	0	0	0	0	0	12.6	0.6	0	0
MH090302	13.1	0	0	0	0	0	0	0	2	0	0	0	0	0	0	0	0	0	0	0	0	0	0	0	0	0	0	0	0	0.6	0	0	0	0	0	0	0	0.2	0	0	0	0	0	0	0	9.6	0	0	0
MH090303	0.4	0	0	0	0	0	0	0	5.4	0	0	0	0	0	0	0	0	0	0	0	0	0	0	0	0	0	0	0	0	0	0.6	0	0	0	0	0	0	1.2	0	0	0	0	0	0	0	0.2	0	0	0
MH090304	0.2	0	0	0	0	0	0	0	3	0	0	0	0	0	0	0	0	0	0	0	0	0	0	0	0	0	0	0	0	0	0	0	0	0	0	0	0	0	0	0	0	0	0	0	0	0	0	0	0
MH090305	7.9	0	0	0	0	0	0	0	6.8	0	0	0	0	0	0	0	0	0	0	0	0	0.8	0	0	0	0	0	0	0	0	0	0	0	0	0	0	0	0.6	0	0	0	0	0	0	0	0.2	0	0	0
MH100101	0.6	0	0	0	0	0	0	0	0	0	0	0	0	2.4	0	0	0	0	0	0	0	0	0	0	0	0	0	0	0	0	0	1.6	7.2	0	0	0	0	0	0	0	0	0	0	0	0	0	0	0	0
MH100102	7.7	0	0	0	0.2	0	0	0	0	0	0	0	0	0.8	0	0	0	0	0	0	0	0	0	0	0	0	0	0	0	0	0	3.8	9.6	0	0	0	0	0	0	0	0	0	0	0	0	0	0	0	0
MH100103	0	0	0	0	0.8	0	0	0	0.6	0	0	0	0	0	0	0	0	0	0	0	0	0	0	0	0	0	0	0	0	0	0	3.8	9.8	0	0	0	0	0	0	0	0	0	0	0	0	0	0	0	0
MH100104	0.2	0	0	0	0.6	0	0	0	0.6	0	0	0	0	0	0	0	0	0	0	0	0	0	0	0	0	0	0	0	0	0	0	1.8	8.7	0	0	0	0	0	0	0	0	0	3.2	0	3	0	0	0	0
MH100105	0.4	0	0	0	0.6	0	0	0	0	0	0	0	0	0	0	0	0	0	0	0	0	0	0	0	0	0	0	0	0	0	0	0.4	0.2	0	0	0	0	0	0	0	0	0	0.2	0	0	0	0	0	0
MH100201	18.6	0	0	0	0.2	0	0	0	0	0	0	0	0	0	0	0	0	0	0	0	0	0	0	0	0	0	0	0	0	0	0	0.6	0.2	0	0	0	0	0	0	0	0	0	0	0	0	8.9	0	0	0
MH100202	9.8	0	0	0	0	0	0	0	0	0	0	0	0	0	0	0	0	0	0	0	0	0	0	0	0	0	0	0	0	0	0	0	0	0	0	0	0	0	0	0	0	0	0	0	0	10.2	0	0	0
MH100203	11.5	0	0	0	0	0	0	0	0	0	0	0	0	0	0	0	0	0	0	0	0	0	0	0	0	0	0	0	0	0	0	0	0	0	0	0	0	0	0	0	0	0	0	0	0	7.8	0	0	0
MH100204	4.2	0	0	0	0	0	0	0	0	0	0	0	0	0	0	0	0	0	0	0	0	0	0	0	0	0	0	0	0	0	0	0	0	0	0	0	0	0	0	0	0	0	0	0	0	6	0	0	0
MH100205	3.6	0	0	0	0	0	0	0	0	0	0	0	0	0	0	0	0	0	0	0	0	0	0	0	0	0	0	0	0	0	0	0	0	0	0	0	0	0	0	0	0	0	0	0	0	3.6	0	0	0
MH100301	0.4	0	0	0	0	0	0	0	0	0	0	0	0	0	0	0	0	0	0	0	0	0	0	0	0	0	0	0	0	0	0	0	0	0	0	0	0	0	0	0	0	0	0	0	0	4.8	0	0	0
MH100302	9.8	0	0	0	0	0	0	0	0.2	0	0	0	0	0	0	0	0	0	0	0	0	0	0	0	0	0	0	0	0	0	0	0	0	0	0	0	0	0	0	0	0	0	0	0	0	9.6	0	0	0
MH100303	32.8	0	0	0	0	0	0	0	0	0	0	0	0	0	0	0	0	0	0	0	0	0	0	0	0	0	0	0	0	0	0	0	0	0	0	0	0	0	0	0	0	0	0	0	0	2.6	0	0	0
MH100304	21.2	0	0	0	0	0	0	0	7.2	0	0	0	0	0	0	0	0	0	0	0	0	0	0	0	0	0	0	0	0	0	0.8	0.6	0	0	0	0	0	0	0	0	0	0	0	0	0	5.4	1	0	0
MH100305	3.4	0	0	0	0	0	0	0	5	0	0	0	0	0	0	0	0	0	0	0	0	0	0	0	0	0	0	0	0	0	0.4	0	0	0	0	0	0	0	0	0	0	0	0	0	0	3.6	0.2	0	0
MH110101	0.8	0	0	0	1.8	0	0	0	0	0	0	0	0	0	0	0	0	0	0	0	0	0	0	0	0	0	0	0	1.4	0	0	0	0	0	0	0	0	0	0	0	0	0	0	0	0	0	0	0	0
MH110102	1	0	0	0	1.8	0	0	0	0	0	0	0	0	0	0	0	0	0	0	0	0	0	0	0	0	0	0	0	0.6	0	0	0	0	0	0	0	0	0	0	0	0	0	0	0	0	0	0	0	0
MH110103	11.1	0	0	0	1.8	0	0	0	0.2	0	0	0	0	0	0	0	0	0	0	0	0	0	0	0	0	0	0	0	0	0	0	0	0	0	0	0	0	0	0	0	0	0	0	0	0	0	0	0	0
MH110104	3.2	0	0	0	0.2	0	0	0	0.8	0	0	0	0	0	0	0	0	0	0	0	0	0	0	0	0	0	0	0	0	0	0	0	0	0	0	0	0	0	0	0	0	0	0	0	0	0	0	0	0
MH110105	0.2	0	0	0	0.2	0	0	0	0	0	0	0	0	0	0	0	0	0	0	0	0	0	0	0	0	0	0	0	0	0	0	0.2	0	0	0	0	0	0	0	0	0	0	0	0	0	0	0	0	0
MH110201	6.8	0	0	0	1.8	0	0	0	1	0	0	0	0	0	0	0	0	0	0	0	0	0	0	0	0	0	0	0	0	0	0	1.4	0	0	0	0.2	0	0	0	0	0	0	0	0	0	0	1.2	0	0
MH110202	11.3	0	0	0	1.2	0	0	0	3	0	0	0	0	0.8	0	0	0	0	0	0	0	0	0	0	0	0	0	0	0.2	0	0.2	0.6	0	0	0	0.4	0	0.8	0	0	0	0	0	0	0	0	1	0	0
MH110203	15.6	0	0	0	4.2	0	0	0	4.8	0	0	0	0	0	0	0	0	0	0	0	0	0	0	0	0	0	0	0	0.6	0	0.2	1.8	0	0	0	0.6	0	0	0	0	0	0	0	0	0	0	0.6	0	0
MH110204	4.2	0	0	0	2	0	0	0	0.6	0	0	0	0	0.2	0	0	0	0	0	0	0	0	0	0	0	0	0	0	4.2	0	0.2	5	0	0	0	0	0	1.2	0	0	0	0	0	0	0	0	1.8	0	0
MH110205	8.1	0	0	0	0.6	0	0	0	0.6	0	0	0	0	0	0	0	0	0	0	0	0	0	0	0	0	0	0	0	0.2	0	0.2	0.4	0	0	0	0	0	0	0	0	0	0	0	0	0	0	1.2	0	0
MH110301	31.1	0	0	0	1	0	0	0	0.6	0	0	0	0	0.2	0	0	0	0	0	0	0	0	0	0	0	0	0	0	1.2	0	0	0.4	0	0	0	0	0	0	0	0	0	0	0	0	0	0.6	3.6	0	0
MH110302	0.2	0	0	0	1.2	0	0	0	0	0	0	0	0	0	0	0	0	0	0	0	0	0	0	0	0	0	0	0	0	0	0	1.4	0	0	0	0	0	0	0	0	0	0	0	0	0	0	1.6	0	0
MH110303	3	0	0	0	1.8	0	0	0	0.6	0	0	0	0	0	0	0	0	0	0	0	0	0	0	0	0	0	0	0	0.6	0	0	0.8	0	0	0	0	0	0.2	0	0	0	0	0	0	0	0	3.8	0	0
MH110304	8.3	22.4	0	0	1.2	0	0	0	0	0	0	0	0	0	0	0	0	0	0	0	0	0	0	0	0	0	0	0	0.8	0	0.6	0.2	0	0	0	0.8	0	0	0	0	0	0	0	0	0	0.8	1.2	0	0
MH110305	0	0	0	0	2.6	0	0	0	1.6	0	0	0	0	0	0	0	0	0	0	0	0	0	0	0	0	0	0	0	1.4	0	0.6	1.4	0	0	0	0.2	0	0	0	0	0	0	0	0	0	0.6	2	0	0
MH120101	0	0	0	0	2.6	0	0	0	0	0	0	0	0	0.6	0	0	0	0	0	0	0	0	0	0	0	0	0	0	0	0	0	0	0	0	0	0	0	0	0	0	0	0	0	0	0	0	0	0	0
MH120102	3	0	0	0	11.9	0	0	0	0	0	0	0	0	0	0	0	0	0	0	0	0	0	0	0	0	0	0	0	0	0	0	0	0	0	0	0	0	0	0	0	0	0	0	0	0	0	0	0	0
MH120103	0	0	0	0	9.8	0	0	0	0	0	0	0	0	0	0	0	0	0	0	0	0	0	0	0	0	0	0	0	0	0	0	0.6	0	0	0	0	0	0	0	0	0	0	8.1	0	0	0	0	0	0
MH120104	0.6	0	0	0	10.2	0	0	0	0	0	0	0	0	0	0	0	0	0	0	0	0	0	0	0	0	0	0	0	0.2	0	0	1.2	0	0	0	0	0	0	0	0	0	0	0	0	0	0	0	0	0
MH120105	0.6	0	0	0	4.4	0	0	0	0	0	0	0	0	0	0	0	0	0	0	0	0	0	0	0	0	0	0	0	0.6	0	0	3.4	0	0	0	0	0	0	0	0	0	0	0	0	0	0	0.2	0	0
MH120201	8.1	0	0	0	3.8	0	0	0	0	0	0	0	0	0	0	0	0	0	0	0	0	0	0	0	0	0	0	0	1.2	0	0	0.2	0	0	0	0	0	0	0	0	0	0	0.2	0	0	0	0	0	0
MH120202	6	0	0	0	0	0	0	0	0	0	0	0	0	0	0	0	0	0	0	0	0	0	0	0	0	0	0	0	0	0.2	0	0.2	0	0	0	0	0	0.6	0	0	0	0	0.2	0	0	0	0	0	0
MH120203	0	0	0	0	4.2	0	0	0	0	0	0	0	0	0.2	0	0	0	0	0	0	0	0	0	0	0	0	0	0	0	0	0	0.2	0	0	0	0	0	0.2	0	0	0	0	0.6	0	0	0.2	0	0	0
MH120204	31.9	0	0	0	0.6	0	0	0	0	0	0	0	0	0	0	0	0	0	0	0	0	0	0	0	0	0	0	0	0	0	0	0.2	0	0	0	0	0	0.6	0	0	0	0	3.2	0	0	0.8	0	0	0
MH120205	25.2	0	0	0	4.2	0	0	0	0	0	0	0	0	0	0	0	0	0	0	0	0	3	0	0	0	0	0	0	0	0	0	0.2	0	0	0	0	0	6.6	0	0	0	0	0.6	0	0	0	0	0	0
MH120301	26.9	0	0	0	0.8	0	0	0	0	0	0	0	0	0	0	0	0	0	0	0	0	0	0	0	0	0	0	0	0	0.2	0	0	0	0	0	0	0	38.5	0	0	0	0	0	0	0	0	0	0	0
MH120302	11.1	0	0	0	1	0	0	0	0	0	0	0	0	0	0	0	0	0	0	0	0	0	0	0	0	0	0	0	0	0	0	0	0	0	0	0	0	40	0	0	0	0	0	0	0	0.2	0	0	0
MH120303	3.6	0	0	0	0.2	0	0	0	0	0	0	0	0	0	0	0	0	0	0	0	0	0	0	0	0	0	0	0	0	0	0	0	0	0	0	0	0	29	0	0	0	0	0	0	0	0	0	0	0
MH120304	3.2	0	0	0	0.4	0	0	0	0	0	0	0	0	0	0	0	0	0	0	0	0	0	0	0	0	0	0	0	0	0	0	0	0	0	0	0	0	43	0	0	0	0	0	0	0	0	0	0	0
MH120305	16.2	0	0	0	0.4	0	0	0	0.2	0	0	0	0	0	0	0	0	0	0	0	0	0	0	0	0	0	0	0	0	0	0	0	0	0	0	0	0	34	0	0	0	0	0.6	0	0	0.6	0	0	0
MH130101	10.2	0	0	0	1.2	0	0	0	0	0	0	0	0	0	0	0	0	0	0	0	47.5	0	0	0	0	0	0	0	3	0	0.8	4.4	0	0	0	0	0	21.2	0.2	0	0	0	0	0	0	0	0	0	0
MH130102	18.8	0	0	0	0.6	0	0	0	0.6	0	0	0	0	0	0	0	0	0	0	0	18	0	0	0	0	0	0	0	0.8	0	0.8	8.3	0	0	0	0	0	3.6	0.2	0	0	0	0	0	0	0.6	0	0	0
MH130103	17.1	0	0	0	1.8	0	0	0	0	0	0	0	0	0	0	0	0	0	0	0	16.1	0	0	0	0	0	0	0	0.2	0	1.4	0.6	0	0	0	0	0	21.6	0	0	0	0	0	0	0	0	0	0	0
MH130104	18.8	0	0	0	1	0	0	0	0	0	0	0	0	0	0	0	0	0	0	0	13.9	0	0	0	0	0	0	0	4.8	0	1.2	3.4	0	0	0	0	0	16.5	0	0	0	0	0	0	0	0	0	0	0
MH130105	23.6	0	0	0	1.4	0	0	0	0	0	0	0	0	0	0	0	0	0	0	0	3.2	0	0	0	0	0	0	0	0.8	0	1	1.2	0	0	0	0	0	4.2	0	0	0	0	0	0	0	0	0	0	0
MH130201	24.2	0	0	0	0	0	0	0	0	0	0	0	0	0	0	0	0	0	0	0	7.5	0	0	0	0	0	0	0	0	0	0.2	0	0	0	0	0	0	1.2	0	0	0	0	0	0	0	7.2	0	0	0
MH130202	4	0	0	0	0	0	0	0	0	0	0	0	0	0	0	0	0	0	0	0	0	0	0	0	0	0	0	0	0	0	0.4	0	0	0	0	0	0	1.8	0	0	0	0	0	0	0	4	0	0	0
MH130203	3.2	0	0	0	0	0	0	0	0	0	0	0	0	0	0	0	0	0	0	0	0	0	0	0	0	0	0	0	0	0	1	0	0	0	0	0	0	1.2	0	0	0	0	0	0	0	9.6	0	0	0
MH130204	0.2	0	0	0	0	0	0	0	0.6	0	0	0	0	0	0	0	0	0	0	0	0	0	0	0	0	0	0	0	0	0	1.4	0	0	0	0	0	0	1.8	0	0	0	0	0	0	0	1	0	0	0
MH130205	3.6	0	0	0	0	0	0	0	0	0	0	0	0	0	0	0	0	0	0	0	0	0	0	0	0	0	0	0	0	0	0.8	0	0	0	0	0	0	2	0	0	0	0	0	0	0	4.8	0	0	0
MH130301	0.8	0	0	0	0	0	0	0	0	0	0	0	0	0	0	0	0	0	0	0	0	0	0	0	0	0	0	0	0	0	0.8	0	0	0	0	0	0	0.6	0	0	0	0	0	0	0	0	0	0	0
MH130302	11.3	0	0	0	0	0	0	0	0.6	0	0	0	0	0	0	0	0	0	0	0	0	0	0	0	0	0	0	0	0	0	0	0	0	0	0	0	0	0.8	0	0	0	0	0	0	0	0	0	0	0
MH130303	0.4	0	0	0	0	0	0	0	1.2	0	0	0	0	0	0	0	0	0	0	0	0	0	0	0	0	0	0	0	0	0	1.4	0	0	0	0	0	0	0.2	0	0	0	0	0	0	0	0	0	0	0
MH130304	3.8	0	0	0	0	0	0	0	8.5	0	0	0	0	0	0	0	0	0	0	0	0	0	0	0	0	0	0	0	0	0	0	0	0	0	0	0	0	1	0	0	0	0	0	0	0	0	0	0	0
MH130305	4	0	0	0	0	0	0	0	0.6	0	0	0	0	0	0	0	0	0	0	0	0	0	0	0	0	0	0	0	0	0	0	0	0	0	0	0	0	1.2	0	0	0	0	0	0	0	0	0	0	0
MH140101	0.2	0	0	0	0	0	0	0	0	0	0	0	0	0	0	0	0	0	0	0	0	0	0	0	0	0	0	0	0	0	0.4	0.8	0	0	0	0	0	6.6	0	0	0	0	0	0	0	1.2	0	0	0
MH140102	0.6	0	0	0	0.2	0	0	0	0	0	0	0	0	0	0	0	0	0	0	0	0	0	0	0	0	0	0	0	0	0	0	7.5	0	0	0	0	0	7.2	0	0	0	0	0	0	0	0.2	0	0	0
MH140103	0.6	0	0	0	0	0	0	0	0	0	0	0	0	0	0	0	0	0	0	0	8.1	0	0	0	0	0	0	0	0	0	0.4	0	0	0	0	0	0	0.6	0	0	0	0	0	0	0	1.4	0	0	0
MH140104	0.6	0	0	0	0	0	0	0	0	0	0	0	0	0	0	0	0	0	0	0	0	0	0	0	0	0	0	0	0	0	0.8	0	0	0	0	0	0	0	0	0	0	0	0	0	0	0.6	0	0	0
MH140105	11.7	0	0	0	0	0	0	0	0	0	0	0	0	0	0	0	0	0	0	0	0	0	0	0	0	0	0	0	0	0	0.4	0	0	0	0	0	0	0	0	0	0	0	0	0	0	4.2	0	0	0
MH140201	26.6	0	0	0	0	0	0	0	0	0	0	0	0	0	0	0	0	0	0	0	0	0	0	0	0	0	0	0	0	0	0	0	0	0	0	0	0	1.2	0	0	0	0	0	0	0	8.7	0	0	0
MH140202	11.5	0	0	0	0	0	0	0	0	0	0	0	0	0	0	0	0	0	0	0	0	0	0	0	0	0	0	0	0	0	0	0	0	0	0	0	0	3.6	0	0	0	0	0	0	0	1.8	0	0	0
MH140203	12.3	0	0	0	0	0	0	0	0	0	0	0	0	0	0	0	0	0	0	0	0	0	0	0	0	0	0	0	0	0	0.6	0	0	0	0	0	0	3.6	0	0	0	0	0	0	0	4.8	0	0	0
MH140204	13.7	0	0	0	0	0	0	0	0	0	0	0	0	0	0	0	0	0	0	0	0	0	0	0	0	0	0	0	0	0	2.2	0	0	0	0	0	0	9.6	0	0	0	0	0	0	0	4.8	0	0	0
MH140205	0.2	0	0	0	0	0	0	0	0	0	0	0	0	0	0	0	0	0	0	0	0	0	0	0	0	0	0	0	0	0	2.4	0	0	0	0	0	0	1.2	0	0	0	0	0	0	0	0.2	0	0	0
MH140301	10.5	0	0	0	0.2	0	0	3.6	0	0	0	0	0	0	0	0	0	0	0	0	10.5	0	0	0	0	0	0	0	0	0	0.6	0	0	0	0	0	0	0	0	0	0	0	0	0	0	0	0	0	0
MH140302	0.2	0	0	0	0	0	0	21.6	0	0	0	0	0	0	0	0	0	0	0	0	0	0	0	0	0	0	0	0	0	0	0.8	0	0	0	0	0	0	0.6	0	0	0	0	0	0	0	0	0	0	0
MH140303	0.2	0	0	0	0	0	0	0.2	0	0	0	0	0	0	0	0	0	0	0	0	0	0	0	0	0	0	0	0	0	0	1.4	0	0	0	0	0	0	4.2	0	0	0	0	0	0	0	0	0	0	0
MH140304	29.9	0	0	0	0	0	0	6.6	0	0	0	0	0	0	0	0	0	0	0	0	0	0	0	0	0	0	0	0	0	0	1.8	0	0	0	0	0	0	1.2	0	0	0	0	0	0	0	0	0	0	0
MH140305	0	0	0	0	0	0	0	0.6	0	0	0	0	0	0	0	0	0	0	0	0	0	0	0	0	0	0	0	0	0	0	0	0	0	0	0	0	0	0	0	0	0	0	0	0	0	0	0.2	0	0
MH150101	0.2	0	0	0	1.4	0	0	0	0	0	0	0	0	0	0	0	0	0	0	0	0	0	0	0	0	0	0	0	0.8	0	0.6	1.4	0	0	0	0	0	0	0	0	0	0	0	0	0	0	0	0	0
MH150102	3	0	0	0	1	0	0	0	0	0	0	0	0	0	0	0	0	0	0	0	0	0	0	0	0	0	0	0	1.2	0	1.2	0.2	0	0	0	0	0	0	0	0	0	0	0	0	0	0	0	0	0
MH150103	0	0	0	0	0.2	0	0	0	0	0	0	0	0	0	0	0	0	0	0	0	0	0	0	0	0	0	0	0	0.8	0	0.4	0	0	0	0	0	0	0.6	0	0	0	0	0	0	0	0	0	0	0
MH150104	6	0	0	0	2.2	0	0	0	0	0	0	0	0	0	0	0	0	0	0	0	0	0	0	0	0	0	0	0	0.2	0	0.8	0	0	0	0	0	0	0	0	0	0	0	0	0	0	0.2	0	0	0
MH150105	3.4	0	0	0	2.6	0	0	0	0	0	0	0	0	0	0	0	0	0	0	0	0	0	0	0	0	0	0	0	0.6	0	1.8	0	0	0	0	0	0	0	0	0	0	0	0	0	0	0	0	0	0
MH150201	10.5	13.1	0	0	0	0	0	0	0	0	0	0	0	0	0	0	0	0	0	0	0	0	0	0	0	0	0	0	0	0	0.8	0	0	0	0	0	0	0	0	0	0	0	0	0	0	0.6	0	0	0
MH150202	3.6	40.6	0	0	0	0	0	0	0	0	0	0	0	0	0	0	0	0	0	0	0	0	0	0	0	0	0	0	0	0	1	0	0	0	0	0	0	0	0	0	0	0	0	0	0	7.4	0	0	0
MH150203	11.3	7.7	0	0	0	0	0	0	0	0	0	0	0	0	0	0	0	0	0	0	0	0	0	0	0	0	0	0	0	0	2	0	0	0	0	0	0	0	0	0	0	0	0	0	0	12.6	0	0	0
MH150204	14.1	8.1	0	0	0	0	0	0	0	0	0	0	0	0	0	0	0	0	0	0	0	0	0	0	0	0	0	0	0	0	1.6	0	0	0	0	0	0	0	0	0	0	0	0	0	0	5.4	0	0	0
MH150205	9.6	32.7	0	0	0	0	0	0	0	0	0	0	0	0	0	0	0	0	0	0	0	0	0	0	0	0	0	0	0	0	0.8	0	0	0	0	0	0	0	0	0	0	0	0	0	0	10.2	0	0	0
MH150301	0.8	23.1	0	0	0	0	0	0	0	0	0	0	0	0	0	0	0	0	0	0	0	0	0	0	0	0	0	0	0	0	1.2	0	0	0	0	0	0	0	0	0	0	0	0	0	0	2.6	0	0	0
MH150302	7.9	18	0	0	0	0	0	0	0	0	0	0	0	0	0	0	0	0	0	0	0	0	0	0	0	0	0	0	0	0	0.6	0	0	0	0	0	0	0	0	0	0	0	0	0	0	5	0	0	0
MH150303	10.7	47.5	0	0	0	0	0	0	0	0	0	0	0	0	0	0	0	0	0	0	0	0	0	0	0	0	0	0	0	0	0.8	0	0	0	0	0	0	0	0	0	0	0	0	0	0	4.4	0	0	0
MH150304	3.2	40.6	0	0	0	0	0	0	0	0	0	0	0	0	0	0	0	0	0	0	0	0	0	0	0	0	0	0	0	0	1	0	0	0	0	0	0	0	0	0	0	0	0	0	0	9.6	0	0	0
MH150305	21	23	0	0	0	0	0	0	0	0	0	0	0	0	0	0	0	0	0	0	0	0	0	0	0	0	0	0	0	0.2	0.4	0	0	0	0	0	0	1.2	0	0	0	0	0	0	0	2.2	0	0	0
MH160101	0.2	0	0	0	1	0	0	0	0	0	0	0	0	0	0	0	0	0	0	0	0	0	0	0	0	0	0	0	0.8	0	1	0	0	0	0	0	0	0	0	0	0	0	0	0	0	0	0	0	0
MH160102	0.4	0	0	0	1.2	0	0	0	0	0	0	0	0	0	0	0	0	0	0	0	0	0	0	0	0	0	0	0	1.2	0	1	0	0	0	0	0	0	3.6	0	0	0	0	0	0	0	0	0	0	0
MH160103	1.2	0	0	0	2.2	0	0	0	0	0	0	0	0	0	0	0	0	0	0	0	0	0	0	0	0	0	0	0	1.2	0.6	0	0	0	0	0	0	0	0	0	0	0	0	0	0	0	0	0	0	0
MH160104	0.8	0	0	0	1.6	0	0	0	0	0	0	0	0	0	0	0	0	0	0	0	0	0	0	0	0	0	0	0	0.6	0	0.6	0	0	0	0	0	0	0.6	0	0	0	0	0	0	0	0	0	0	0
MH160105	1.6	0	0	0	0.2	0	0	0	0	0	0	0	0	0	0	0	0	0	0	0	0	0	0	0	0	0	0	0	0.8	0	1	0	0	0	0	0	0	0	0	0	0	0	0	0	0	0	0	0	0
MH160201	1.4	18.6	0	0	0	0	0	0	0	0	0	0	0	0	0	0	0	0	0	0	0	0	0	0	0	0	0	0	0	0	1.2	0	0	0	0	0	0	0.2	0	0	0	0	0	0	0	0	0	0	0
MH160202	0.8	6.4	0	0	0	0	0	0	0	0	0	0	0	0	0	0	0	0	0	0	0	0	0	0	0	0	0	0	0	0	1	0	0	0	0	0	0	6	0	0	0	0	0	0	0	0	0	0	0
MH160203	7.5	12	0	0	0	0	0	0	0	0	0	0	0	0	0	0	0	0	0	0	0	0	0	0	0	0	0	0	0	0	2	0	0	0	0	0	0	4.8	0	0	0	0	0	0	0	0	0	0	0
MH160204	14.1	23	0	0	0	0	0	0	0	0	0	0	0	0	0	0	0	0	0	0	0	0	0	0	0	0	0	0	0	0	2	0	0	0	0	0	0	1.4	0	0	0	0	0	0	0	0	0	0	0
MH160205	7.9	3	0	0	0	0	0	0	0.2	0	0	0	0	0	0	0	0	0	0	0	0	0	0	0	0	0	0	0	0	0.6	0.8	0	0	0	0	0	0	3.6	0	0	0	0	0	0	0	0	0	0	0
MH160301	16.5	0.8	0	0	0	0	0	0	3	0	0	0	0	0	0	0	0	0	0	0	0	0	0	0	0	0	0	0	0	0	4.2	0	0	0	0	0	0	0.8	0	0	0	0	0	0	0	0	0	0	0
MH160302	4.4	0.2	0	0.2	0	0	0	0	0	0	0	0	0	0	0	0	0	0	0	0	0	0	0	0	0	0	0	0	0	0	4.2	0	0	0	0	0	0	1.2	0	0	0	0	0	0	0	0	0	0	0
MH160303	23.6	0.6	0	0	0	0	0	0	0	0	0	0	0	0	0	0	0	0	0	0	0	0	0	0	0	0	0	0	0	0	1.2	0	0	0	0	0	0	0.6	0	0	0	0	0	0	0	0	0	0	0
MH160304	1	13.7	0	0	0	0	0	0	0	0	0	0	0	0	0	0	0	0	0	0	0	0	0	0	0	0	0	0	0	0	4.4	0	0	0	0	0	0	0.2	0	0	0	0	0	0	0	0	0	0	0
MH160305	8.1	36.1	0	0.6	0	0	0	0	0	0	0	0	0	0	0	0	0	0	0	0	0	0	0	0	0	0	0	0	0	0	1.2	0	0	0	0	0	0	0	0	0	0	0	0	0	0	0	0	0	0
MH170101	0	0	0	0	0.2	0	0	0	0	0	0	0	0	0	0	0	0	0	0	0	0.6	0	0	0	0	0	0	0	0.4	0	3.2	0	0	0	0	0	0	33.5	0	0	0	0	0	0	0	0	0	0	0
MH170102	1	0.2	0	0	0.6	0	0	0	0	0	0	0	0	0	0	0	0	0	0	0	1.2	0	0	0	0	0	0	0	1.2	0	0.2	0	0	0	0	0	0	10.2	0	0	0	0	0	0	0	0	0	0	0
MH170103	0.2	0.2	0	0	0.2	0	0	0	0	0	0	0	0	0	0	0	0	0	0	0	14.1	0	0	0	0	0	0	0	0.8	0	0	0	0	0	0	0	0	5.4	0	0	0	0	0	0	0	0	0	0	0
MH170104	0.6	0	0	0	0.2	0	0	0	0	0	0	0	0	0	0	0	0	0	0	0	3.6	0	0	0	0	0	0	0	4.2	0	0.2	0	0	0	0	0	0	1.8	0	0	0	0	0	0	0	0	0	0	0
MH170105	0.2	0.8	0	0	1.8	0	0	0	0	0	0	0	0	0	0	0	0	0	0	0	0.4	0	0	0	0	0	0	0	2	0	0	0	0	0	0	0	0	4.4	0	0	0	0	0	0	0	0	0	0	0
MH170201	6.6	0	0	0.2	0	0	0	0	0	0	0	0	0	0	0	0	0	0	0	0	0	0	0	0	0	0	0	0	0	0	6.8	0	0	0	0	0	0	1.6	0	0	0	0	0	0	0	0	0	0	0
MH170202	0.6	0.6	0	0	0	0	0	0	0	0	0	0	0	0	0	0	0	0	0	0	0	0	0	0	0	0	0	0	0	0	2	0	0	0	0	0	0	4	0	0	0	0	0	0	0	0	0	0	0
MH170203	0	3.8	0	0	0	0	0	0	0	0	0	0	0	0	0	0	0	0	0	0	8.1	0	0	0	0	0	0	0	0	0	1.4	0	0	0	0	0	0	12.6	0	0	0	0	0	0	0	0	0	0	0
MH170204	0.6	6.6	0	0	0	0	0	0	0	0	0	0	0	0	0	0	0	0	0	0	17.6	0	0	0	0	0	0	0	0	0	0.4	0	0	0	0	0	0	10.2	0	0	0	0	0	0	0	0	0	0	0
MH170205	13.5	0.2	0	0	0	0	0	0	0	0	0	0	0	0	0	0	0	0	0	0	0	0	0	0	0	0	0	0	0	0	0	0	0	0	0	0	0	4.8	0	0	0	0	0	0	0	0	0	0	0
MH170301	3	0	0	0	0	0	0	0	0	0	0	0	0	0	0	0	0	0	0	0	0	0	0	0	0	0	0	0	0	0	0.6	0	0	0	0	0	0	4.8	0	0	0	0	0	0	0	0	0	0	0
MH170302	0.8	0	0	0	0	0	0	0	0	0	0	0	0	0	0	0	0	0	0	0	0	0	0	0	0	0	0	0	0	0	1.8	0	0	0	0	0	0	7.2	0	0	0	0	0	0	0	0	0	0	0
MH170303	3.8	0.2	0	0	0	0	0	0	0	0	0	0	0	0	0	0	0	0	0	0	0	0	0	0	0	0	0	0	0	0	1.4	0	0	0	0	0	0	7.2	0	0	0	0	0	0	0	0	0	0	0
MH170304	0.8	6.6	0	0	0	0	0	0	0	0	0	0	0	0	0	0	0	0	0	0	0	0	0	0	0	0	0	0	0	0	0.4	0	0	0	0	0	0	4.8	0	0	0	0	0	0	0	0	0	0	0
MH170305	3.6	0	0	0	0	0	0	0	0	0	0	0	0	0	0	0	0	0	0	0	0	0	0	0	0	0	0	0	0	0	3.2	0	0	0	0	0	0	10.2	0	0	0	0	0	0	0	0	0	0	0
MH180101	0	0	0	0	0	0	0	0	0	0	0	0	0	0	0	0	0	0	0	0	0	0	0	0	0	0	0	0	0	0	0	0	0	0	0	0	0	3.6	0	0	0	0	0	0	0	0	0	0	0
MH180102	0.2	0	0	0	0.2	0	0	0	0	0	0	0	0	0	0	0	0	0	0	0	0	0	0	0	0	0	0	0	0	0	0	0	0	0	0	0	0	1.2	0	0	0	0	0	0	0	0	0	0	0
MH180103	0.6	0	0	0	2	0	0	0	0	0	0	0	0	0	0	0	0	0	0	0	0	0	0	0	0	0	0	0	0.6	0	0	0	0	0	0	0	0	0	0	0	0	0	0	0	0	0	0	0	0
MH180104	0	0.2	0	0	0.6	0	0	0	0	0	0	0	0	0	0	0	0	0	0	0	0	0	0	0	0	0	0	0	0	0	0.2	0	0	0	0	0	0	0.8	0	0	0	0	0	0	0	0	0	0	0
MH180105	0	0.6	0	0	0	0	0	0	0	0	0	0	0	0	0	0	0	0	0	0	0	0	0	0	0	0	0	0	0.2	0	0	0	0	0	0	0	0	1.2	0	0	0	0	0	0	0	0	0	0	0
MH180201	3	0.2	0	0	0	0	0	0	0	0	0	0	0	0	0	0	0	0	0	0	0	0	0	0	0	0	0	0	0	0	0	0	0	0	0	0	0	7.8	0	0	0	0	0	0	0	0	0	0	0
MH180202	0.2	8.1	0	0	0	0	0	0	0	0	0	0	0	0	0	0	0	0	0	0	0	0	0	0	0	0	0	0	0	0	0	0	0	0	0	0	0	4.4	0	0	0	0	0	0	0	0.6	0	0	0
MH180203	0.6	8.1	0	0	0	0	0	0	0	0	0	0	0	0	0	0	0	0	0	0	0	0	0	0	0	0	0	0	0	0	0.2	0	0	0	0	0	0	7.8	0	0	0	0	0	0	0	0.6	0	0	0
MH180204	0.2	13.7	0	0	0	0	0	0	0	0	0	0	0	0	0	0	0	0	0	0	0	0	0	0	0	0	0	0	0	0	0.2	0	0	0	0	0	0	11.9	0	0	0	0	0	0	0	0	0	0	0
MH180205	0	10.5	0	0	0	0	0	0	0	0	0	0	0	0	0	0	0	0	0	0	0	0	0	0	0	0	0	0	0	0	0.2	0	0	0	0	0	0	7.8	0	0	0	0	0	0	0	0	0	0	0
MH180301	0.4	15.6	0	0	0	0	0	0	0	0	0	0	0	0	0	0	0	0	0	0	0	0	0	0	0	0	0	0	0	0	0	0	0	0	0	0	0	2.4	0	0	0	0	0	0	0	0	0	0	0
MH180302	3	7.5	0	0	0	0	0	0	0	0	0	0	0	0	0	0	0	0	0	0	0	0	0	0	0	0	0	0	0	0	0	0	0	0	0	0	0	4.8	0	0	0	0	0	0	0	0	0	0	0
MH180303	0	0.8	0	0	0	0	0	0	0	0	0	0	0	0	0	0	0	0	0	0	0	0	0	0	0	0	0	0	0	0	0	0	0	0	0	0	0	7.4	0	0	0	0	0	0	0	3	0	0	0
MH180304	7.5	10.5	0	0	0	0	0	0	0	0	0	0	0	0	0	0	0	0	0	0	0	0	0	0	0	0	0	0	0	0	0	0	0	0	0	0	0	3	0	0	0	0	0	0	0	0	0	0	0
MH180305	0	13.1	0	0	0	0	0	0	0	0	0	0	0	0	0	0	0	0	0	0	0	0	0	0	0	0	0	0	0	0	0	0	0	0	0	0	0	2.6	0	0	0	0	0	0	0	3	0	0	0
MH190101	0	0	0	0	1.2	0	0	0	0	0	0	0	0	0	0	0	0	0	0	0	40.6	0	0	0	0	0	0	0	7.8	0	1.2	0	0	0	0	0	0	0	0	0	0	0	0	0	0	0	1.4	0	0
MH190102	0	6	0	0	0.8	0	0	7.7	0	0	0	0	0	0	0	0	0	0	0	0	59.4	0	0	0	0	0	0	0	5	0	0.6	0	0	0	1.4	0	0	0	0	0	0	0	0	0	0	0	4.2	0	0
MH190103	0	40.2	0	0	0.6	0	0	0	0	0	0	0	0	0	0	0	0	0	0	0	71.8	0	0	0	0	0	0	0	0.2	0	0	0	0	0	0	0	0	0	0	0	0	0	0	0	0	0	0.6	0	0
MH190104	0	0	0	0	0	0	0	0	0	0	0	0	0	0	0	0	0	0	0	0	53.8	0	0	0	0	0	0	0	3.2	0	0	0	0	0	0	0	0	0	0	0	0	0	0	0	0	0	0	0	0
MH190105	0	0	0	0	0.2	0	0	0	0	0	0	0	0	0	0	0	0	0	0	0	0	0	0	0	0	0	0	0	3	0	0.4	0	0	0	0	0	0	0.2	0	0	0	0	0	0	0	0	0	0	0
MH190201	0	22.9	0	0	0	0	0	0	0	0	0	0	0	0	0	0	0	0	0	0	48.1	0	0	0	0	0	0	0	0	0	1	0	0	0	1.4	0	0	0	0	0	0	0	0	0	0	0	0	0	0
MH190202	0	0	0	0	0	0	0	0	0	0	0	0	0	0	0	0	0	0	0	0	87.7	0	0	0	0	0	0	0	0	0	0.2	0	0	0	1.4	0	0	0	0	0	0	0	0	0	0	0	0	0	0
MH190203	0	25.6	0	0	0	0	0	0	0	0	0	0	0	0	0	0	0	0	0	0	15	0	0	0	0	0	0	0	0	0	0.4	0	0	0	2.4	0	0	0	0	0	0	0	0	0	0	0	0	0	0
MH190204	0	19.6	0	0	0	0	0	0	0	0	0	0	0	0	0	0	0	0	0	0	0	0	0	0	0	0	0	0	0.6	0	3.4	0	0	0	3.2	0	0	0	0	0	0	0	0	0	0	0	0	0	0
MH190205	0	0.8	0	0	0	0	0	0	0	0	0	0	0	0	0	0	0	0	0	0	0	0	0	0	0	0	0	0	0.8	0	1	0	0	0	0.6	0	0	0	0	0	0	0	0	3	0	0	0.6	0	0
MH190301	0	10.5	0	0	0	0	0	0	0	0	0	0	0	0	0	0	0	0	0	0	0	0	0	0	0	0	0	0	0.6	0	0.6	0	0	0	0	0	0	0.2	0	0	0	0	0	3.2	0	0	0	0	0
MH190302	0	3.6	0	0	0	0	0	0	0	0	0	0	0	0	0	0	0	0	0	0	0	0	0	0	0	0	0	0	13.1	0	3.8	0	0	0	1.2	0	0	0	0	0	0	0	0	0.2	0	0	0	0	0
MH190303	0	0.2	0	0	0	0	0	0	0	0	0	0	0.2	0	0	0	0	0	0	0	0	0	0	0	0	0	0	0	52	0	1.8	0	0	0	0	0	0	0	0	0	0	0	0	3.6	0	0	0	0	0
MH190304	0	7.7	0	0	0	0	0	0	0	0	0	0	0	0	0	0	0	0	0	0	0	9	0	0	0	0	0	0	0.6	0	1.4	0	0	0	3	0	0	0	0	0	0	0	0	0	0	0	0	0	0
MH190305	0	0	0	0	0	0	0	0	0	0	0	0	0	0.2	0	0	0	0	0	0	0	0.2	0	0	0	0	0	0	0	0	0.6	0	0	0	0	0	0	0	0	0	0	0	0	6	0	0	0	0	0
MH200101	0	0.8	0	0	0.8	0	0	0	0	0	0	0	0	0	0	0	0	0	0	0	0	0	0	0	0	0	0	0	43	0	1.2	0	0	0	0	0	0	0	0	0	0	0	0	0	0	0	0	0	0
MH200102	0	3	0	0	0.8	0	0	0	0	0	0	0	0	0	0	0	0	0	0	0	0	0	0	0	0	0	0	0	2.6	0	0.8	0	0	0	0	0	0.2	0	0	0	0	0	0	0	0	0	0.6	0	0
MH200103	0	3.6	0	0	0	0	0	0	0	0	0	0	0	0	0	0	0	0	0	0	0	0	0	0	0	0	0	0	7.2	0	0.6	0	0	0	0	0	0	0.2	0	0	0	0	0	0	0	0	0.2	0	0
MH200104	0	8.1	0	0	0	0	0	0	0	0	0	0	0	0	0	0	0	0	0	0	0	0	0	0	0	0	0	0	9.8	0	2.2	0	0	0	0	0	0	6	0	0	0	0	0	0	0	0	0.2	0	0
MH200105	0	3.6	0	0	0	0	0	0	0	0	0	0	0	0	0	0	0	0	0	0	0	0	0	0	0	0	0	0	1	0	1.4	0	0	0	0	0	0	4.4	0	0	0	0	0	0	0	0	0	0	0
MH200201	0	21.2	0	0	0	0	0	0	0	0	0	0	0	0	0	0	0	0	0	0	0	0	0	0	0	0	0	0	7.8	0	5	0	0	0	0	0	0	0	0	0	0	0	0	0	0	0	3	0	0
MH200202	0	8.3	0	0	0	0	0	0	0	0	0	0	0	0	0	0	0	0	0	0	0	0	0	0	0	0	0	0	0.8	0	3.8	0	0	0	0	0	0	7.8	0	0	0	0	0	0	0	0	0	0	0
MH200203	0	4.8	0	0	0	0	0	0	0	0	0	0	0	0	0	0	0	0	0	0	0	0	0	0	0	0	0	0	0	0	1	0	0	0	0	0	0	5.4	0	0	0	0	0	0	0	0	0	0	0
MH200204	0	4.4	0	0	0	0	0	0	0	0	0	0	0	0	0	0	0	0	0	0	0	0	0	0	0	0	0	0	0	0	0	0	0	0	0	0	0	14.7	0	0	0	0	0	0	0	0	0	0	0
MH200205	0	6.2	0	0	0	0	0	0	0	0	0	0	0	0	0	0	0	0	0	0	0	0	0	0	0	0	0	0	0	0	0	0	0	0	0	0	0	4.4	0	0	0	0	0	0	0	0	0	0	0
MH200301	0	14.7	0	0	0	0	0	0	0	0	0	0	0	0	0	0	0	0	0	0	0	0	0	0	0	0	0	0	0	0	0	0	0	0	0	0	0	4.8	0	0	0	0	0	0	0	0	0	0	0
MH200302	0	18	0	0	0	0	0	0	0	0	0	0	0	0	0	0	0	0	0	0	0	0	0	0	0	0	0	0	0	0	0	0	0	0	0	0	0	1.8	0	0	0	0	0	0	0	0	0	0	0
MH200303	0	0.6	0	0	0	0	0	0	0	0	0	0	0	0	0	0	0	0	0	0	0	0	0	0	0	0	0	0	0	0	0	0	0	0	0	0	0	0	0	0	0	0	0	0	0	0	0	0	0
MH200304	0	1.2	0	0	0	0	0	0	0	0	0	0	0	0	0	0	0	0	0	0	0	0	0	0	0	0	0	0	0	0	0	0	0	0	0	0	0	0.8	0	0	0	0	0	0	0	0	0	0	0
MH200305	0	3.2	0	0	0	0	0	0	0	0	0	0	0	0	0	0	0	0	0	0	0	0	0	0	0	0	0	0	0	0	0	0	0	0	0	0	0	2.2	0	0	0	0	0	0	0	0	0	0	0
MS010101	15.6	0	0	0	1	0	0	0	0	0	0	0	0	0	0	0	0	0	0	0	0	4.2	0	0	0	0	0	0	0	0	0	0.2	0	0	0	4.2	0	1.2	0	0	0	0	0	0	0	0	0	0	0
MS010102	10.5	0	0	0	1.4	0	0	0	0	0	0	0	0	0	0	0	0	0	0	0	0	0	0	0	0	0	0	0	0	0	0	0.6	0	0	0	0.6	0	0.6	0	0	0	0	0	0	0	0	0	0	0
MS010103	0.6	0	0	0	1.8	0	0	0	0	0	0	0	0	0	0	0	0	0	0	0	0	3	0	0	0	0	0	0	0	0	0	0	0	0	0	0	0	0	0	0	0	0	0	0	0	0	0	0	0
MS010104	0	0	0	0	1.8	0	0	0	0	0	0	0	0	0	0	0	0	0	0	0	0	0	0	0	0	0	0	0	0	0	0	0	0	0	0	0.8	0	0	0.6	0	0	0	0	0	0	0	0	0	0
MS010105	0	0	0	0	1.2	0	0	0	0	0	0	0	0	0	0	0	0	0	0	0	0	15.5	0	0	0	0	0	0	0	0	0	0	0	0	0	0	0	0	0	0	0	0	0	0	0	0	0	0	0
MS020101	0	0	0	0	1	0	0	0	0	0	0	0	0	0	0	0	0	0	0	0	0	0.6	0	0	0	0	0	0	0	0	0	0	0	0	0	0	0	0	0.6	0	0	0	0	0	0	0	0	0	0
MS020102	0.2	0	0	0	1.6	0	0	0	0	0	0	0	0	0	0	0	0	0	0	0	0	0	0	0	0	0	0	0	0	0	0	0	0	0	0	0	0	0	1.2	0	0	0	0	0	0	0	0	0	0
MS020103	0	0	0	0	0.4	0	0	0	0	0	0	0	0	0	0	0	0	0	0	0	0	0	0	0	0	0	0	0	0	0	0	0	0	0	0	0	0	0	2	0	0	0	0	0	0	0	0	0	0
MS020104	0	0	0	0	1.6	0	0	0	0	0	0	0	0	0	0	0	0	0	0	0	0	0	0	0	0	0	0	0	0	0	0	0	0	0	0	0	0	0	7.2	0	0	0	0	0	0	0	0	0	0
MS020105	0	0	0	0	0.6	0	0	0	0	0	0	0	0	0	0	0	0	0	0	0	0	0.6	0	0	0	0	0	0	0	0	0	0	0	0.6	0	0	0	0	4	0	0	0	0	0	0	0	0	0	0
MS020201	0	0	0	0	0.8	0	0	0	0	0	0	0	0	0	0	0	0	0	0	0	0	0	0	0	0	0	0	0	0	0	0	0	0	0	0	0	0	0	0.2	0	0	0	0	0	0	0	0	0	0
MS020202	0	0	0	0	0.8	0	0	0	0	0	0	0	0	0	0	0	0	0	0	0	0	0.6	0	0	0	0	0	0	0	0	0	0	0	0	0	0	0	0	0.2	0	0	0	0	0	0	0	0	0	0
MS020203	0	0	0	0	0.4	0	0	0	0	0	0	0	0	0	0	0	0	0	0	0	0	0.2	0	0	0	0	0	0	0	0	0	0	0	3	0	0	0.4	0	0.6	0	0	0	0	0	0	0	0	0	0
MS020204	0	0	0	0	0.2	0	0	0	0	0	0	0	0	0	0	0	0	0	0	0	0	4.4	0	0	0	0	0	0	0	0	0	0	0	0.6	0	0	0.6	0	3.6	0	0	0	0	0	0	0	0	0	0
MS020205	0	0	0	0	0	0	0	0	0	0	0	0	0	0	0	0	0	0	0	0	0	12.9	0	0	0	0	0	0	0	0	0	0	0	0	0	0	0	0	3.6	0	0	0	0	0	0	0	0	0	0
MS020301	0	0	0	0	0.2	0	0	0	0	0	0	0	0	0	0	0	0	0	0	0	0	0.8	0	0	0	0	0	0	0	0	0.2	0	0	0	0	0	0.6	0.6	1.4	0	0	0	0	0	0	0	0	0	0
MS020302	0	0	0	0	0.2	0	0	0	0	0	0	0	0	0	0	0	0	0	0	0	0	4.2	0	0	0	0	0	0	0	0	0.2	0	0	0	0	0	0.8	2.6	4.2	0	0	0	0	0	0	0	0	0	0
MS020303	0	0	0	0	0	0	0	0	0	0	0	0	0	0	0	0	0	0	0	0	0	0	0	0	0	0	0	0	0	0	0	0	0	0	0	0	0.6	1.4	7.2	0	0	0	0	0	0	0	0	0	0
MS020304	0	0	0	0	0.4	0	0	0	0	0	0	0	0	0	0	0	0	0	0	0	0	0	0	0	0	0	0	0	0	0	0	0	0	0	0	0	0.6	0.8	0.8	0	0	0	0	0	0	0	0	0	0
MS020305	0	0	0	0	1	0	0	0	0	0	0	0	0	0	0	0	0	0	0	0	0	0	0	0	0	0	0	0	0	0	0	0	0	0	0	0	0	0	0	0	0	0	0	0	0	0	0	0	0
MS030101	0	0	0	0	1.4	0	0	0	0	0	0	0	0	0	0	0	0	0	0	0	0	0	0	0	0	0	0	0	0	0	0	0	0	0	0	0	0	0	0	0	0	0	0	0	0	0	0	0	0
MS030102	0	0	0	0.2	0.4	0	0	0	0	0	0	0	0	0	0	0	0	0	0	0	0	0	0	0	0	0	0	0	0	0	0	0	0	0	0	0	0	0	0	0	0	0	0	0	0	0	0	0	0
MS030103	0	0	0	0.2	1	0	0	0	0	0	0	0	0	0	0	0	0	0	0	0	0	0.2	0	0	0	0	0	0	0	0	0	0	0	3	0	0	0	0	0	0	0	0	0	0	0	0	0	0	0
MS030104	0	0	0	0	0.2	0	0	0	0	0	0	0	0	0	0	0	0	0	0	0	0	0	0	0	0	0	0	0	0	0	0	0	0	3.6	0	0	0	0	0	0	0	0	0	0	0	0	0	0	0
MS030105	0	0	0	0.2	3.4	0	0	0	0	0	0	0	0	0	0	0	0	0	0	0	0	0	0	0	0	0	0	0	0	0	0	0	0	6	0	0	0	0	0	0	0	0	0	0	0	0	0	0	0
MS030201	0	0	0	0	0	0	0	0	0	0	0	0	0	0	0	0	0	0	0	0	0	12.5	0	0	0	0	0	0	0	0	0	0	0	3	0	0	0	0	0	0	0	0	0	0	0	0	0	0	0
MS030202	0	0	0	0.4	0	0	0	0	0	0	0	0	0	0	0	0	0	0	0	0	0	6.6	0	0	0	0	0	0	0	0	0	0	0	0	0	0	0	0.6	0	0	0	0	0	0	0	0	0	0	0
MS030203	0	0	0	0	0	0	0	0	0	0	0	0	0	0	0	0	0	0	0	0	0	0	0	0	0	0	0	0	0	0	0	0	0	2	0	0	0	0.4	0	0	0	0	0	0	0	0	0	0	0
MS030204	0	0	0	0	0	0	0	0	0	0	0	0	0	0	0	0	0	0	0	0	0	0	0	0	0	0	0	0	0	0	0	0	0	3	0	0	0	0.2	0	0	0	0	0	0	0	0	0	0	0
MS030205	0	0	0	0	1	0	0	0	0	0	0	0	0	0	0	0	0	0	0	0	0	0	0	0	0	0	0	0	0	0	0	0	0	3	0	0	0	0.2	0	0	0	0	0	0	0	0	0	0	0
MS030301	3	0	0	0	4.6	0	0	0	0	0	0	0	0	0	0	0	0	0	0	0	0	0	0	0	0	0	0	0	0	3	0	0	0	0.6	0	0	0	4.2	0	0	0	0	0	0	0	0	0	0	0
MS030302	37.4	0	0	0	0.2	0	0	0	0	0	0	0	0	0	0	0	0	0	0.6	0	0	0	0	0	0	0	0	0	0	6.8	0	0	0	0	0	0	0	6.6	0	0	0.6	0	0	0	0	0	0	0	0
MS030303	11.3	0	0	0	0	0	0	0	1.2	0	0	0	0	0	0	0	0	0	0	0	0	3.2	0	0	0	0	0	0	0	2	0	0	0	0	0	0	0	0.2	0	0	0	0	0	0	0	0	0	0	0
MS030304	1.6	0	0	0	0.2	0	0	0	2.6	0	0	0	0	0	0	0	0	0	0	0	0	3.2	0	0	0.2	0	0	0	0	0	0	0	0	0	0	0	0	0	3	0	0	0	0	0	0	0	0	0	0
MS030305	12.3	0	0	0	0	0	0	0	2.4	0	0	0	0	0	0	0	0	0	0	0	0	0.2	0	0	0	0	0	0	0	1.2	0	0	0	0	0	0	0	0	10.5	0	0	0	0	0	0	0	0	0	0
MS040101	0	0	0	0	1.4	0	0	0	0	0	0	0	0	0	0	0	0	0	0	0	0	0	0	0	0	0	0	0	0	0	0	0	0	0	0	0	0	0	0	0	0	0	0	0	0	0	0	0	0
MS040102	0	0	0	0	0.8	0	0	0	0	0	0	0	0	0.2	0	0	0	0	0	0	0	0	0	0	0	0	0	0	0	0	0	0	0	0	0	0	0	0	0	0	0	0	0	0	0	0	0	0	0
MS040103	0	0	0	0	0.2	0	0	0	0	0	0	0	0	0.4	0	0	0	0	0	0	0	0	0	0	0	0	0	0	0	0	0	0.6	0	0	0	0	0	0	0	0	0	0	0	0	0.2	0	0	0	0
MS040104	0	0	0	0	1.2	0	0	0	0	0	0	0	0	0	0	0	0	0	0	0	0	0	0	0	0	0	0	0	0	0	0	0.6	0	0	0	0	0	0	0	0	0	0	0	0	0.2	0	0	0	0
MS040105	7.5	0	0	0	2.2	0	0	0	0	0	0	0	0	0	0	0	0	0	0	0	0	0	0	0	0	0	0	0	0	0	0	0.8	0	0	0	0	0	0.2	0	0	0	0	0	0	0	0	0	0	0
MS040201	0	0	0	0	0.8	0	0	0	0	0	0	0	0	0.4	0	0	0	0	0	0	0	0	0	0	0	0	0	0	0	0	0	0.6	0	0	0	0	0	0	0	0	0	0	0	0	0	0	0	0	0
MS040202	0	0	0	0	0	0	0	0	0	0	0	0	0	1.6	0	0	0	0	0	0	0	0	0	0	0	0	0	0	0	0	0	7.4	0	0	0	0	0	0	0	0	0	0	0	0	0	0	0	0	0
MS040203	0	0	0	0	0	0	0	0	0	0	0	0	0	1.2	0	0	0	0	0	0	0	0	0	0	0	0	0	0	0	0	0	3.8	0	0	0	0	0	0	0	0	0	0	0	0	0	0	0	0	0
MS040204	0	0	0	0	0.6	0	0	0	0	0	0	0	0	0.2	0	0	0	0	0	0	0	0	0	0	0	0	0	0	0	0	0	3.6	0	0	0	0	0	0	0	0	0	0	0	0	0	0	0	0	0
MS040205	0	0	0	0	0.4	0	0	0	0	0	0	0	0	1	0	0	0	0	0	0	0	0	0	0	0	0	0	0	0	0	0	2.4	0	0	0	0	0	0	0	0	0	0	0	0	0	0	0	0	0
MS040301	0	0	0	0	3.6	0	0	0	0	0	0	0	0	0.8	0	0	0	0	0	0	0	0	0	0	0	0	0	0	0	0	0	1.8	0	0	0	0	0	0	0	0	0	0	0	0	0	0	0	0	0
MS040302	0	0	0	0	4.6	0	0	0	0	0	0	0	0	0.2	0	0	0	0	0	0	0	0	0	0	0	0	0	0	0	0	0	0.6	0	0	0	0	0	0	0	0	0.8	0	0	0	0	0	0	0	0
MS040303	0	0	0	0	4.2	0	0	0	0	0	0	0	0	0.8	0	0	0	0	0	0	0	0	0	0	0	0	0	0	0	0	0	0.4	0	0	0	0	0	0	0	0	0.8	0	0	0	0	0	0	0	0
MS040304	0	0	0	0	0.6	0	0	0	0.4	0	0	0	0	0	0	0	0	0	0	0	0	3	0	0	0	0	0	0	0	0.2	0	0	0	0	0	0	0	0.2	0	0	0	0	0	0	0	0	0	0	0
MS040305	0	0	0	0	0.6	0	0	0	1.2	0	0	0	0	0	0	0	0	0	0	0	0	1.2	0	0	0	0	0	0	0	0	0	0	0	0.2	0	0	0	9.6	0	0	0	0	0	0	0	0	0	0	0
MS050101	0	0	0	0	5.4	0	0	0	0	0	0	0	0	0	0	0	0	0	0	0	0	3	0	0	0	0	0	0	0	0	0	0	0	0	0	0	0	0	0	0	0	0	0	0	0	0	0	0	0
MS050102	0	0	0	0	12.6	0	0	0	0	0	0	0	0	0	0	0	0	0	0	0	0	0	0	0	0	0	0	0	0	0	0	0	0	0	0	0	0	0	0	0	0	0	0	0	0	0	0	0	0
MS050103	0	0	0	0	9.8	0	0	0	0	0	0	0	0	0.4	0	0	0	0	0	6.8	0	0	0	0	0	0	0	0	0	0	0	0	0	6.8	0	0	0	3	0	0	0	0	0	0	0	0	0	0	0
MS050104	0	0	0	0	4.6	0	0	0	0	0	0	0	0	0.6	0	0	0	0	0	1.6	0	0	0	0	0	0	0	0	0	0	0	0.6	0	0.6	0	0	0	0	0	0	0	0	0	0	0	0	0	0	0
MS050105	0	0	0	0	9.8	0	0	0	0	0	0	0	0	0	0	0	0	0	0	0	0	0	0	0	0	0	0	0	0	0	0	0	0	0	0	0	0	0	0	0	0	0	0	0	0	0	0	0	0
MS050201	0	0	0	0	7.8	0	0	0	0	0	0	0	0	0	0	0	0	0	0	0	0	0	0	0	0	0	0	0	0	0	0	0	0	0	0	0	0	0	0	0	0	0	0	0	0	0	0	0	0
MS050202	0	0	0	0	10.2	0	0	0	0	0	0	0	0	0	0	0	0	0	0	0.2	0	0	0	0	0	0	0	0	0	0	0	0	0	0	0	0	0	0	0	0.2	0	0	0	0	0	0	0	0	0
MS050203	0	0	0	0	5.4	0	0	0	0	0	0	0	0	0	0	0	0	0	0	0.6	0	0	0	0	0	0	0	0	0	0	0	3	0	0	0	0	0	0	0	0	0	0	0	0	0	0	0	0	0
MS050204	0	0	0	0	0.8	0	0	0	0	0	0	0	0	7.8	0	0	0	0	0	0	0	0	0	0	0	0	0	0	0	0	0	0	0	0	0	0	0	0	0	0	0	0	0	0	0	0	0	0	0
MS050205	0	0	0	0	0	0	0	0	0	0	0	0	0	1.8	0	0	0	0	0	0	0	0	0	0	0	0	0	0	0	0	0	0	0	8.1	0	0	0	0	0	0	0	0	0	0	0	0	0	0	0
MS050301	0	0	0	0	3.6	0	0	0	0	0	0	0	0	0.6	0	0	0	0	0	0	0	0	0	0	0	0	0	0	0	0	0	0	0	0.6	0	0	0	0	0	0	0	0	0	0	0	0	0	0	0
MS050302	0	0	0	0	19.5	0	0	0	0	0	0	0	0	0	0	0	0	0	0	0	0	0.4	0	0	0	0	0	0	0	0	0	0	0	0	0	0	0	3	0	0	0	0	0	0	0	0	0	0	0
MS050303	0	0	0	0	0.6	0	0	0	0	0	0	0	0	0	0	0	0	0	0	0	0	6.4	0	0	0	0	0	0	0	0	0	0	0	0	0	0	0	6.8	0	0	0	0	0	0	0	0	0	0	0
MS050304	3	0	0	0	0	0	0	0	7.7	0	0	0	0	0	0	0	0	0	0	0	0	0.6	0	0	0	0	0	0	0	0	0	0	0	0	0	0	0	4.2	0	0	0	0	0	0	0	0	0	0	0
MS050305	0	0	0	0	0.8	0	0	0	0.6	0	0	0	0	0	0	0	0	0	0	0	0	3.8	0	0	0	0	0	0	0	0	0	0	0	0	0	0	0	1	0	0	0	0	0	0	0	0	0	0	0
MS060101	0	0	0	0	1.4	0	0	0	0	0	0	0	0	0	0	0	0	0	0	0	0	0	0	0	0	0	0	0	0	0	0	0	0	0	0	0	0	0	0	0	0	0	0	0	0	0	0	0	0
MS060102	0	0	0	0	0	0	0	0	0	0	0	0	0	0	0	0	0	0	0	0	0	0	0	0	0	0	0	0	0	0	0	0	0	3.4	0	0	0	0	0	0	0	0	0	0	0	0	0	0	0
MS060103	0	0	0	0	0.4	0	0	0	0	0	0	0	0	0	0	0	0	0	0	0	0	0	0	0	0	0	0	0	0	0	0	0	0	4.2	0	0	0	0	0	0	0	0	0	0	0	0	0	0	0
MS060104	0	0	0	0	0	0	0	0	0	0	0	0	0	0	0	0	0	0	0	0	0	0	0	0	0	0	0	0	0	0	0	0	0	2	0	0	0	0	0	0	0	0	0	0	0	0	0	0	0
MS060105	0	0	0	0	1.4	0	0	0	0	0	0	0	0	0	0	0	0	0	0	0	0	0	0	0	0	0	0	0	0	0	0	0	0	1.2	0	0	0	0	0	0	0	0	0	0	0	0	0	0	0
MS060201	0	0	0	0	0	0	0	0	0	0	0	0	0	0	0	0	0	0	0	0	0	0	0	0	0	0	0	0	0	0	0	0	0	0	0	0	0	0	0	0	0	0	0	0	0	0	0	0	0
MS060202	0.6	0	0	0	0.2	0	0	0	0.6	0	0	0	0	0	0	0	0	0	0	0	0	3	0	0	0	0	0	0	0	0	0	0	0	0.2	0	0	0	0	0	0	0	0	0	0	0	0	0	0	0
MS060203	7.5	0	0	1.4	0	0	0	0	2.4	0	0	0	0	0	0	0	0	0	0	0	0	0	0	0	0	0	0	0	0	0.6	0	0	0	0	0	0	0	0	0	0	0	0	0	0	0	0	0	0	0
MS060204	0.4	0	0	0	0	0	0	0	3.6	0	0	0	0	0	0	0	0	0	0	0	0	0	0	0	0	0	0	0	0	0.4	0	0	0	0	0	0	0	0.4	0	0	0	0	0	0	0	0	0	0	0
MS060205	0.8	0	0	23.6	0	0	0	0	3	0	0	0	0	0	0	0	0	0	0	0	0	0	0	0	0	0	0	0	0	0.2	0	0	0	0	0	0	0	0	0	0	0	0	0	0	0	0	0	0	0
MS060301	1	0	0	1.8	0	0	0	0	1.4	0	0	0	0	0	0	0	0	0	0	0	0	0	0	0	0	0	0	0	0	1	0	0	0	0	0	0	0	3	0	0	0	0	0	0	0	0	0	0	0
MS060302	0.4	0	0	9.6	0	0	0	6.6	0	0	0	0	0	0	0	0	0	0	0.6	0	0	0	0	0	0	0	0	0	0	0.2	0	0	0	0	0	0	0	0.8	0	0	0	0	0	0	0	0	0	0	0
MS060303	0	0	0	0	0	0	0	0.4	0	0	0	0	0	0	0	0	0	0	14.7	0	0	0	0	0	0	0	0	0	0	0.4	0	0	0	0	0	0	0	0	0	0	0	0	0	0	0	0	0	0	0
MS060304	0	0	0	0	0	0	0	0	1	0	0	0	0	0	0	0	0	0	7.7	0	0	0	0	0	0	0	0	0	0	0	0	0	0	0	0	0	0	0	0	0	0	0	0	0	0	0	0	0	0
MS060305	1	0	0	0.2	0	0	0	0.2	3.8	0	0	0	0	0	0	0	0	0	0	0	0	0	0	0	0	0	0	0	0	0.4	0	0	0	0	0	0	0	0	0	0	0	0	0	0	0	0	0	0	0
MS070101	0	0	0	0	1	0	0	0	0	0	0	0	0	0	0	0	0	0	0	0	0	0	0	0	0	0	0	0	0	0	0	0	0	0.6	0	0	0	0	0	0	0	0	0	0	0	0	0	0	0
MS070102	56.4	0	0	0	0	0	0	0	0	0	0	0	0	0	0	0	0	0	0	0	0	0	0	0	0	0	0	0	0	0	0	0	0	0	0	0	0	0	0	0	0	0	0	0	0	0	0	0	0
MS070103	0	0	0	0	1	0	0	0	0	0	0	0	0	0	0	0	0	0	0	2.6	0	0	0	0	0	0	0	0	0	0	0	0	0	0	0	0	0	0	0	0	0	0	0	0	0	0	0	0	0
MS070104	0	0	0	0	0.2	0	0	0	0	0	0	0	0	0	0	0	0	0	0	3	0	0	0	0	0	0	0	0	0	0	0	0	0	0	0	0	0	0	0	0	0	0	0	0	0	0	0	0	0
MS070105	0	0	0	0.2	0	0	0	0	0	0	0	0	0	0	0	0	0	0	0	0	0	8.1	0	0	0	0	0	0	0	0	0	0	0	0.4	0	0	0	0	0	0	0	0	0	0	0	0	0	0	0
MS070201	0	0	0	0	0.6	0	0	0	8.9	0	0	0	0	0	0	0	0	0	0	0	0	0	0	0	0	0	0	0	0	0.8	0	0	0	0	0	0	0	0.6	0	0	0	0	0	0	0	0	0	0	0
MS070202	0.8	0	0	14.1	0.2	0	0	0	14.1	0	0	0	0	0	0	0	0	0	0	0	0	0	0	0	0	0	0	0	0	2.2	0	0	0	0	0	0	0	0	0	0	0	0	0	0	0	0	0	0	0
MS070203	0.8	0	0	7.5	0	0	0	0	4.4	0	0	0	0	0	0	0	0	0	0	0	0	0	0	0	0	0	0	0	0	1.2	0	0	0	0	0	0	0	3	0	0	0	0	0	0	0	0	0	0	0
MS070204	0.8	0	0	0	0	0	0	0	2.2	0	0	0	0	0	0	0	0	0	0	0	0	0	0	0	0	0	0	0	0	1.2	0	0	0	0	0	0	0	1	0	0	0	0	0	0	0	0	0	0	0
MS070205	28.1	0	0	0.6	0	0	0	0	18	0	0	0	0	0	0	0	0	0	0	0	0	0	0	0	0	0	0	0	0	1	1.2	0	0	0	0	0	0	6.8	0	0	0	0	0	0	0	0	0	0	0
MS070301	3.6	0	0	9	0	0	0	0	11.7	0	0	0	0	0	0	0	0	0	0	0	0	0	0	0	0	0	0	0	0	2.4	0.6	0	0	0	0	0	0	1.2	0	0	0	0	0	0	0	0	0	0	0
MS070302	0.4	0	0	23	0	0	0	0	2	0	0	0	0	0	0	0	0	0	0	0	0	3	0	0	0	0	0	0	0	0.6	0.6	0	0	0	0	0	0	0.8	0	0	0	0	0	0	0	0	0	0	0
MS070303	8.7	0	0	4.2	0	0	0	0	0.6	0	0	0	0	0	0	0	0	0	0	0	0	0	0	0	0	0	0	0	0	1.6	0	0	0	0	0	0	0	0	0	0	0	0	0	0	0	0	0	0	0
MS070304	0.4	0	0	0.8	0	0	0	0	0	0	0	0	0	0	0	0	0	0	0	0	0	0	0	0	0	0	0	0	0	0	0	0	0	0	0	0	0	0	0	0	0	0	0	0	0	0	0	0	0
MS070305	23.1	0	0	16.1	0	0	0	0	0.2	0	0	0	0	0	0	0	0	0	15.5	0	0	0	0	0	0	0	0	0	0	0	0	0	0	0	0	0	0	0	0	0	0	0	0	0	0	0	0	0	0
MS080101	0	0	0	0	0.2	0	0	0	0	0	0	0	0	0	0	0	0	0	0	0	0	0	0	0	0	0	0	0	0	0	0	0	0	0	0	0	0	0	0	0	0	0	0	0	0	0	0	0	0
MS080102	0	0	0	6	0.2	0	0	0	0	0	0	0	0	0	0	0	0	0	0	0	0	0	0	0	0	0	0	0	0	0.2	0	0	0	0	0	0	0	0.6	0	0	0	0	0	0	0	0	0	0	0
MS080103	0.6	0	0	10.5	0.2	0	0	3	0	0	0	0	0	0	0	0	0	0	0	0	0	0	0	0	0	0	0	0	0	0	0	0	0	0	0	0	0	0	0	0	0	0	0	0	0	0	0	0	0
MS080104	7.5	0	0	0	0.6	0	0	0	0	0	0	0	0	0.6	0	0	0	0	0	0	0	0	0	0	0	0	0	0	0	0	0	0	0	0	0	0	0	0	0	0	0	0	0	0	0	0	0	0	0
MS080105	0.6	0	0	16.1	0.2	0	0	0	0	0	0	0	0	0.2	0	0	0	0	0	0	0	0	0	0	0	0	0	0	0	0	0	0	0	0	0	0	0	0	0	0	0	0	0	0	0	0	0	0	0
MS080201	1.4	0	0	7.2	0.2	0	0	0	0	0	0	0	0	0	0	0	0	0	0	0	0	0	0	0	0	0	0	0	0	0	0	0	0	0	0	0	0	0.2	0	0	0	0	0	0	0	0	0	0	0
MS080202	0.2	0	0	8.3	0	0	0	0	3	0	0	0	0	0	0	0	0	0	0	0	0	0	0	0	0	0	0	0	0	0	0	0	0	0	0	0	0	3.6	0	0	0	0	0	0	0	0	0	0	0
MS080203	0.2	0	0	4	0	0	0	0	7	0	0	0	0	0	0	0	0	0	0	0	0	0	0	0	0	0	0	0	0	0.2	0.8	0	0	0	0	0	0	0	0	0	0	0	0	0	0	0	0	0	0
MS080204	0	0	0	0.4	0.8	0	0	0	0.6	0	0	0	0	0	0	0	0	0	0	0	0	0	0	0	0	0	0	0	0	0	0	0	0	0	0	0	0	3.8	0	0	0	0	0	0	0	0	0	0	0
MS080205	0.2	0	0	0.6	1	0	0	0	0	0	0	0	0	0.6	0	0	0	0	0	0	0	0	0	0	0	0	0	0	0	0	1	0	0	0	0	0	0	8.3	0	0	0	0	0	0	0	0	0	0	0
MS080301	10.9	0	0	0	0	0	0	0	0.2	0	0	0	0	0	0	0	0	0	0	0	0	0	0	0	0	0	0	0	0	0	0	0	0	0	0	0	0	1.2	0	0	0	0	0	0	0	0	0	0	0
MS080302	0	0	0	0.6	0.6	0	0	0	0.2	0	0	0	0	0	0	0	0	0	0	0	0	0	0	0	0	0	0	0	0	0	0.8	0	0	0	0	0	0	9.5	0	0	0	0	0	0	0	0	0	0	0
MS080303	0.2	0	0	0	5.4	0	0	0	0	0	0	0	0	0.2	0	0	0	0	0	0	0	3	0	0	0	0	0	0	0	0	0.2	0	0	0	0	0	0	0.6	0	0	0	0	0	0	0	0	0	0	0
MS080304	0.4	0	0	0.8	0	0	0	0	0.6	0	0	0	0	0	0	0	0	0	0	0	0	8.1	0	0	0	0	0	0	0	0	0.2	0	0	0	0	0	0	0.6	0	0	0	0	0	0	0	0	0	0	0
MS080305	27.7	0	0	1.2	0	0	0	0	0.6	0	0	0	0	0	0	0	0	0	0	0	0	1.4	0	0	0	0	0	0	0	0	0.6	0	0	0	0	0	0	0	0	0	0	0	0	0	0	0	0	0	0
MS090101	0	0	0	0	0	0	0	0	0	0	0	0	0	0	0	0	0	0	0	0	0	0	0	0	0	0	0	0	0	0	0	0	0	0	0	0	0	0	0	0	0	0	0	0	0	0	0	0	0
MS090102	0	0	0	0	0.6	0	0	0	0	0	0	0	0	0	0	0	0	0	0	0	0	0	0	0	0	0	0	0	0	0	0	0	0	0	0	0	0	0	0	0	0	0	0	0	0	0	0	0	0
MS090103	0	0	0	0	1.2	0	0	0	0	0	0	0	0	0	0	0	0	0	0	0	0	0	0	0	0	0	0	0	0	0	0	0	0	0	0	0	0	0	0	0	0	0	0	0	0	0	0	0	0
MS090104	0	0	0	0	1.4	0	0	0	0	0	0	0	0	0	0	0	0	0	0	0	0	0	0	0	0	0	0	0	0	0	0	0	0	0	0	0	0	0	0	0	0	0	0	0	0	0	0.4	0	0
MS090105	0	0	0	0	2.6	0	0	0	0	0	0	0	0	0	0	0	0	0	0	0	0	0	0	0	0	0	0	0	0	0	0	0	0	0	0	0	0	0	0	0	0	0	0	0	0	0	0	0	0
MS090201	0	0	0	0	5.4	0	0	0	1.2	0	0	0	0	0	0	0	0	0	0	0	0	0	0	0	0	0	0	0	0	0	0	4.4	0	0	0	0	0	0	0	0	0	0	0	0	0	0	0.8	0	0
MS090202	10.7	0	0	0	4.2	0	0	0	8.1	0	0	0	0	0	0	0	0	0	0	0	0	0.2	0	0	0	0	0	0	0	0	0	3	0	0	0	0	0	1.4	0	0	0	0	0	0	0	0	4	0	0
MS090203	1.6	0	0	0	0.4	0	0	0	16.5	0	0	0	0	0	0	0	0	0	0	0	0	0	0	0	0	0	0	3.2	0	0	0	0	0	0	0	0	0	2	0	0	0	0	0	0	0	0	0	0	0
MS090204	25.4	0	0	0	0.4	0	0	0	24	0	0	0	0	0	0	0	0	0	0	0	0	0	0	0	0	0	0	0	0	0	0	0.8	0	0	0	0	0	1.2	0	0	0	0	0	0	0	0	1	0	0
MS090205	30.7	0	0	0	0.4	0	0	0	17.1	0	0	0	0	0	0	0	0	0	0	0	0	0	0	0	0	0	0	0	0	0	0	0	0	0	0	0	0	11.1	0	0	0	0	0	0	0	0	0.2	0	0
MS090301	39.8	0	0	0	0	0	0	0	9	0	0	0	0	0	0	0	0	0	0	0	0	0	0	0	0	0	0	0	0	0	0	0	0	0	0	0	0	14.3	0	0	0	0	0	0	0	0	1.2	0	0
MS090302	4.2	0	0	0	0	0	0	0	9.6	0	0	0	0	0	0	0	0	0	0	0	0	3	0	0	0	0	0	0	0	0	0	0	0	0	0	0	0	1.2	0	0	0	0	0	0	0	0	0.2	0	0
MS090303	18	0	0	0	0	0	0	0	14.9	0	0	0	0	0	0	0	0	0	0	0	0	0	0	0	0	0	0	0	0	0	0.2	0	0	0	0	0	0	7.4	0	0	0	0	0	0	0	0	0	0	0
MS090304	0	0	0	0	0.8	0	0	0	13.7	0	0	0	0	0	0	0	0	0	0	0	0	0	0	0	0	0	0	0	0.2	0	0.2	0	0	0	0	0	0	1.2	0	0	0	0	0	0	0	0	0	0	0
MS090305	11.9	0	0	0	0.2	0	0	0	7.2	0	0	0	0	0	0	0	0	0	0	0	0	0	0	0	0	0	0	0	0.6	0	0	0	0	0	0	0	0	4.6	0	0	0	0	0	0	0	0	0.2	0	0
MS100101	0	0	0	0	12.6	0	0	0	0	0	0	0	0	0	0	0	0	0	0	0	0	0	0	0	0	0	0	0	0	0	0	0	0	0	0	0	0	0	0	0	0	0	0	0	0	0	0	0	0
MS100102	0	0	0	0	5.4	0	0	0	0	0	0	0	0	0	0	0	0	0	0	0	0	0	0	0	0	0	0	0	0	0	0	0	0	0	0	0	0	0	0	0	0	0	0	0	0	0	0	0	0
MS100103	0.2	0	0	0	1.4	0	0	0	0	0	0	0	0	0	0	0	0	0	0	0	0	0	0	0	0	0	0	0	0	0	0	0	0	1	0	0	0	0	0	0	0	0	0	0	0	0	0	0	0
MS100104	0	0	0	0	1.8	0	0	0	0	0	0	0	0	0	0	0	0	0	0	0	0	0	0	0	0	0	0	0	0	0	0	0	0	1.4	0	0	0	8.1	0	0	0	0	0	0	0	0	0	0	0
MS100105	0	0	0	0	0.6	0	0	0	0	0	0	0	0	0	0	0	0	0	0	0	0	0	0	0	0	0	0	0	0	0	0	0	0	1	0	0	0	0.8	0	0	0	0	0	0	0	0	0	0	0
MS100201	3.8	0	0	0	0.4	0	0	0	0.2	0	0	0	0	0	0	0	0	0	0	0	0	0	0	0	0	0	0	0	0	0	0	0	0	0.2	0	0	0	1.4	0	0	0	0	0	0	0	0	0	0	0
MS100202	0	0	0	0	0	0	0	0	3.6	0	0	0	0	0	0	0	0	0	0	0	0	0	0	0	0	0	0	0	0	0	0.8	0	0	0	0	0	0	1.2	0	0	0	0	0	0	0	0	0	0	0
MS100203	0	0	0	0	0	0	0	0	17.1	0	0	0	0	0	0	0	0	0	0	0	0	0	0	0	0	0	0	0	0	0	0.6	0	0	0	0	0	0	3	0	0	0	0	0	0	0	0	0	0	0
MS100204	15.9	0	0	0.6	0	0	0	0	1.4	0	0	0	0	0	0	0	0	0	0	0	0	0	0	0	0	0	0	0	0	0	0.8	0	0	0	0	0	0	0	0	0	0	0	0	0	0	0	0	0	0
MS100205	6	0	0	0	0	0	0	0	4.2	0	0	0	0	0	0	0	0	0	0	0	0	0	0	0	0	0	0	0	0	0	1.4	0	0	0	0	0	0	0.4	0	0	0	0	0	0	0	0	0	0	0
MS100301	0	0	0	0	0.2	0	0	0	1.8	0	0	0	0	0	0	0	0	0	0	0	0	0	0	0	0	0	0	0	0	0	0.6	0	0	0	0	0	0	2	0	0	0	0	0	0	0	0	0	0	0
MS100302	0	0	0	0	0.6	0	0	0	3	0	0	0	0	0	0	0	0	0	0	0	0	0	0	0	0	0	0	0	0	0	0	0	0	0	0	0	0	0	0	0	0	0	0	0	0	0	1.4	0	0
MS100303	0	0	0	0	0.6	0	0	0	16.5	0	0	0	0	0	0	0	0	0	0	0	0	0	0	0	0	0	0	0	0	0	0.6	0	0	0	0	0	0	0	0	0	0	0	0	0	0	0	0.6	0	0
MS100304	1	0	0	0	0	0	0	0	14.3	0	0	0	0	0	0	0	0	0	0	0	0	0	0	0	0	0	0	0	0	0	0	0	0	0	0	0	0	0	0	0	0	0	0	0	0	0	0	0	0
MS100305	0.2	0	0	0	0	0	0	0	4.4	0	0	0	0	0	0	0	0	0	0	0	0	0	0	0	0	0	0	0	0	0	0.2	0	0	0	0	0	0	0.2	0	0	0	0	0	0	0	0	0.2	0	0
MS110101	0	0	0	0	0.8	0	0	0	0	0	0	0	0	0	0	0	0	0	0	0	0	0	0	0	0	0	0	0	0	0	0	0	0	0	0	0	0	0	0	0	0	0	0	0	0	0	0	0	0
MS110102	0	0	0	0	0.6	0	0	0	0	0	0	0	0	0	0	0	0	0	0	0	0	0	0	0	0	0	0	0	0	0	0	0	0	0	0	0	0	0	0	0	0	0	0	0	0	0	0	0	0
MS110103	0	0	0	0	1.4	0	0	0	0	0	0	0	0	0	0	0	0	0	0	0.2	0	0	0	0	0	0	0	0	0	0	0	0	0	1.2	0	0	0	0	0	0	0	0	0	0	0	0	0	0	0
MS110104	0	0	0	0	0.6	0	0	0	0	0	0	0	0	0	0	0	0	0	0	0	0	0	0	0	0	0	0	0	0	0	0	0	0	3.6	0	0	0	0	0	0	0	0	0	0	0	0	0	0	0
MS110105	0	0	0	0	0	0	0	0	0	0	0	0	0	0	0	0	0	0	0	0	0	0	0	0	0	0	0	0	0	0	0	0	0	0.6	0	0	0	0	0	0	0	0	0	0	0	0	0	0	0
MS110201	0.6	0	0	0	0.8	0	0	0	0	0	0	0	0	0	0	0	0	0	0	0	0	0	0	0	0	0	0	0	0	0	0	0	0	0	0	0	0	3.6	0	0	0	0	0	0	0	0	0.2	0	0
MS110202	0	0	0	0	3	0	0	0	0	0	0	0	0	0	0	0	0	0	0	0	0	0	0	0	0	0	0	0	0	0	0.6	0	0	0	0	0	0	0.2	0	0	0	0	0	0	0	0	0.8	0	0
MS110203	10.5	0	0	0	3.8	0	0.2	0	0	0	0	0	0	0	0	0	0	0	0	0	0	0	0	0	0	0	0	0	0	0	4.2	0	0	1.2	0	0	0	0.4	0	0	0	0	0	0	0	0	4.4	0	0
MS110204	0	0	0	0	0	0	0	3	0.6	0	0	0	0	0	0	0	0	0	0	0	0	0	0	0	0	0	0	0	0	0	1.2	0	0	0	0	0.6	0	0	0	0	0	0	0	0	0	0	0	0	0
MS110205	0	0	0	0	0	0	0	0	0.6	0	0	0	0	0	0	0	0	0	0	0	0	0	0	0	0	0	0	0	0	0	1.8	0	0	0	0	0.6	0	0.2	0	0	0	0	0	0	0	0	0	0	0
MS110301	0	0	0	0	0	0	0	0	18.2	0	0	0	0	0	0	0	0	0	0	0	0	0	0	0	0	0	0	0	0	0	1.8	0	0	0	0	0	0	0.6	0	0	0	0	0	0	0	0	0	0	0
MS110302	12.5	0	0	0	0	0	0	0	18.6	0	0	0	0	0	0	0	0	0	0	0	0	0	0	0	0	0	0	0	0	0	1.2	0	0	0	0	0.6	0	0	0	0	0	0	0	0	0	0	0	0	0
MS110303	7.7	0	0	0	0	0	0	0	27.5	0	0	0	0	0	0	0	0	0	0	0	0	0	0	0	0	0	0	0	0	0	3	0	0	0	0	3.6	0	0	0	0	0	0	0	0	0	0	0	0	0
MS110304	10.7	0	0	0	0.6	0	0	0	8.1	0	0	0	0	0	0	0	0	0	0	0	0	0	0	0	0	0	0	0	0	0	4.4	0	0	0	0	0.6	0	0	0	0	0	0	0	0	0	0	0	0	0
MS110305	0.2	0	0	0	0.4	0	0	0	1.2	0	0	0	0	0	0	0	0	0	0	0	0	0	0	0	0	0	0	0	0	0	6.4	0.2	0	0	0	0	0	0.6	0	0	0	0	0	0	0	0	0	0	0
MS120101	2.6	0	0	0	0.2	0	0	0	0	0	0	0	0	0	0	0	0	0	0	0	0	0	0	0	0	0	0	0	3.6	0	0.4	0	0	0	0	0	0	0	0	0	0	0	0	0	0	0	0	0	0
MS120102	1.6	0	0	0	0	0	0	0	0	0	0	0	0	0	0	0	0	0	0	0	0	0	0	0	0	0	0	0	3	0	1.2	0	0	0	0	0	0	3.6	0	0	0	0	0	0	0	0	0	0	0
MS120103	20	0	0	0	1.2	0	0	0	0	0	0	0	0	0	0	0	0	0	0	0	0	0	0	0	0	0	0	0	0	0	1.4	0	0	0	0	0	0	0	0	0	0	0	0	0	0	0	8.1	0	0
MS120104	0	0	0	0	2	0	0	0	0	0	0	0	0	0	0	0	0	0	0	0	0	0	0	0	0	0	0	0	0	0	1.4	0	0	0	0	0	0	0.2	0	0	0	0	0	0	0	0	0	0	0
MS120105	8.1	0	0	0	0.8	0	0	0	0	0	0	0	0	0	0	0	0	0	0	0	0	0	0	0	0	0	0	0	0	0	0	0	0	0	0	0	0	0	0	0	0	0	0	0	0	0	0	0	0
MS120201	40.6	0	0	0	0	0	0	0	1.8	0	0	0	0	0	0	0	0	0	0	0	0	0	0	0	0	0	0	0	0	0	0.6	0	0	0	0	0	0	0	0	0	0	0	0	0	0	0	0.6	0	0
MS120202	21.6	0	0	0	0	0	0	0	0	0	0	0	0	0	0	0	0	0	0	0	0	0	0	0	0	0	0	0	0	0	1.4	0	0	0	0	0	0	0	0	0	0	0	0	0	0	0	3.6	0	0
MS120203	38	0	0	0	0	0	0	0	1.2	0	0	0	0	0	0	0	0	0	0	0	0	0	0	0	0	0	0	0	0	0	0.6	0	0	0	0	0	0	0	0	0	0	0	0	0	0	0	4.2	0	0
MS120204	42.4	0	0	0	0	0	0	0	0	0	0	0	0	0	0	0	0	0	0	0	0	0.6	0	0	0	0	0	0	0	0	0.6	0	0	0	0	0	0	0.6	0	0	0	0	0	0	0	0	0.6	0	0
MS120205	23.2	0	0	0	0	0	0	0	0	0	0	0	0	0	0	0	0	0	0	0	0	0	0	0	0	0	0	0	0	0	2.2	0	0	0	0	0	0	0	0	0	0	0	0	0	0	0	0.6	0	0
MS120301	3	0	0	0	0	0	0	0	0.6	0	0	0	0	0	0	0	0	0	0	0	0	0	0	0	0	0	0	0	0	0	2.4	0	0	0	0	0	0	0	0	0	0	0	0	0	0	0	3	0	0
MS120302	15.7	0	0	0	0	0	0	0	0.6	0	0	0	0	0	0	0	0	0	0	0	0	0	0	0	0	0	0	0	0	0	1.6	0	0	0	0	0	0	0	0	0	0	0	0	0	0	0	0	0	0
MS120303	11.3	0	0	0	0	0	0	0	0.2	0	0	0	0	0	0	0	0	0	0	0	0	0	0	0	0	0	0	0	0	0	1.6	0	0	0	0	0	0	0	0	0	0	0	0	0	0	0	0	0	0
MS120304	1.6	0	0	0	0	0	0	0	0.2	0	0	0	0	0	0	0	0	0	0	0	0	0	0	0	0	0	0	0	0	0	1.8	0	0	0	0	0	0	0	0	0	0	0	0	0	0	0	0	0	0
MS120305	0.8	7.5	0	0	0	0	0	0	0	0	0	0	0	0	0	0	0	0	0	0	0	0	0	0	0	0	0	0	0	0	2.6	0	0	0	0	0	0	0	0	0	0	0	0	0	0	0	0.6	0	0
MS130101	0	0	0	0	1	0	1.4	0	0	0	0	0	0	0	0	0	0	0	0	0	0	0	0	0	0	0	0	0	0	0	0	0	6.8	0	0	0	0	0	0	0	0	0	0	0	0	0	0	0	0
MS130102	0	3	0	0	1.2	0	0.6	0	0	0	0	0	0	0	0	0	0	0	0	0	0	0	0	0	0	0	0	0	3	0	0	0	0.2	0	0	0	0	0	0	0	0	0	0	0	0	0	0	0	0
MS130103	0	0	0	0	0.6	0	8.7	0	0	0	0	0	0	0	0	0	0	0.2	0	0.6	0	0	0	0	0	0	0	0	0	0	0	3	3.6	0	0	0	0	0	0	0	0	0	0	0	0	0	0.6	0	0
MS130104	0	0	0	0	1.4	0	4	0	0	0	0	0	0	0	0	0	0	0.6	0	0	0	0	0	0	0	0	0	0	0	0	0	0	0	0	0	0	0	0.2	0	0	0	0	0	0	0	0	0	0	0
MS130105	0	3	0	0	1	0	0	0	0	0	0	0	0	0	0	0	0	0	0	0	0	0	0	0	0	0	0	0	0	0	0.4	0	0	0	0	0	0	0	0	0	0	0	0	0	0	0	0	0	0
MS130201	0	0	0	0	0.2	0	0.2	0	0	0	0	0	0	0	0	0	0	0	0	0	0	0	0	0	0	0	0	0	0.6	0	0.2	0	4.4	0	0	0	0	0	0	0	0	0	0	0	0	0	0	0	0
MS130202	3	6	0	0	0.8	0	0	0	3	0	0	0	0	0	0	0	0	0	0	0	0	0	0	0	0	0	0	0	6.6	0	0	0	0.2	0	0	0	0	0	0	0	0	0	0	0	0	0	0	0	0
MS130203	3	0	0	0	2	0	3	0	0	0	0	0	0	0	0	0	0	0	0	0	0	0	0	0	0	0	0	0	0.2	0	0.6	0	3.2	0	0	0	0	0	0	0	0	0	0	0	0	0	0	0	0
MS130204	0	3.6	0	0	0.4	0	0.8	0	0	0	0	0	0	0	0	0	0	0	0	0	0	0	0	0	0	0	0	0	2.2	0	1.4	0	0	0	0	0	0	4	0	0	0	0	0	0	0	0	0	0	0
MS130205	0	8.1	0	0	0.8	0	0	0	0	0	0	0	0	0	0	0	0	0	0	0	0	0	0	0	0	0	0	0	3	0	1.8	0	7.7	0	0	0	0	0	0	0	0	0	0	0	0	0	0	0	0
MS130301	13.1	0.8	0	0	0	0	0	0	0.2	0	0	0	0	0	0	0	0	0	0	0	0	0	0	0	0	0	0	0	0	0	0.8	0	0	0	0	0	0	0.8	0	0	0	0	0	0	0	0	0.6	0	0
MS130302	10.5	0	0	0	0	0	0	0	1.2	0	0	0	0	0	0	0	0	0	0	0	0	0	0	0	0	0	0	0	3.2	0	1.4	0	0	0	0	0	0	0	0	0	0	0	0	0	0	0	11.3	0	0
MS130303	0.8	0.2	0	0	0	0	0	0	11.1	0	0	0	0	0	0	0	0	0	0	0	0	0	0	0	0	0	0	0	0	0	2	0	0	0	0	0	0	6	0	0	0	0	0	0	0	0	3.2	0	0
MS130304	0	0	0	0	0	0	0	0	19.2	0	0	0	0	0	0	0	0	0	0	0	0	0	0	0	0	0	0	0	6.6	0	2.4	0	0	0.2	0	0	0	3.6	0	0	0	0	0	0	0	0	1.2	0	0
MS130305	6	0.6	0	0	0.6	0	0	0	7.5	0	0	0	0	0	0	10.7	0	0	0	0	0	0	0	0	0	0	0	0	24.2	0	1.2	0	0	2.4	0	0	0	0.6	0	0	0	0	0	0	0	0	0.6	0	0
MS140101	0	0	0	0	0	0	0	0	0	0	0	0	0	0	0	0.8	0	0	0	0	0	0	0	0	0	0	0	0	0	0	0.6	0	0	0	0	0	0	0.2	0	0	0	0	0	0	0	0	0	0	0
MS140102	0	1.2	0	0	4.8	0	0	0	0	0	0	0	0	0	0	0	0	0	0	0	0	0	0	0	0	0	0	0	1.8	0	0	0	0	0	0	0	0	0.8	0	0	0	0	0	0	0	0	0	0	0
MS140103	0	0	0	0	1	0	0	0	0	0	0	0	0	0	0	0	0	0	0	0	0	0	0	0	0	0	0	0	0	0	0	0	0	0	0	0	0	0	0	0	0	0	0	0	0	0	0	0	0
MS140104	0	0	0	0	1	0	3.8	0	0	0	0	0	0	0	0	0	0	0	0	0	0	0	0	0	0	0	0	0	1.6	0	0.6	0	0	0	0	0	0	0	0	0	0	0	0	0	0	0	0	0	0
MS140105	0	0.2	0	0	1.2	0	0.2	0	0	0	0	0	0	0	8.3	0	0	0	0	0	0	0	0	0	0	0	0	0	1.6	0	0.2	0	0	0	0	0	0	0	0	0	0	0	0	0	0	0	0.6	0	0
MS140201	0	0	0	0	0	0	0	0	0	0	0	0	0	0	0	0	0	0	0	0	0	0	0	0	0	0	0	0	1.2	0	3.6	0	0.2	0	0	0	0	0.2	0	0	0	0	0	0	0	0	0	0	0
MS140202	0	0.2	0	0	0.8	0	0	0	0	0	0	0	0	0	0	3	0	0	0	0	0	0	0	0	0	0	0	0	2.2	0	1.2	0	0	0	0	0	0	3.8	0	0	0	0	0	0	0	0	4.2	0	0.6
MS140203	0	0	0	0	0.2	0	0	0	1.8	0	0	0	0	0	0	6	0	0	0	0	0	0	0	0	0	0	0	0	4.4	0	1	0	0	0	0	0	0	4.4	0	0	0	0	0	0	0	0	3	0	3
MS140204	0	0	0	0	0	0	0	0	4.4	0	0	0	0	0	0	0	0	0	0	0	0	0	0	0	0	0	0	0	0	0	1.6	0	0	0	0	0	0	7.2	0	0	0	0	0	0	0	0	3	0	0
MS140205	7.7	0.6	0	0	0	0	0	0	0.6	0	0	0	0	0	0	0	0	0	0	0	0	0	0	0	0	0	0	0	2.4	0	2.6	0	0	0	0	0	0	1.8	0	0	0	0	0	0	0	0	1.8	0	0
MS140301	0.6	0	0	0	0.4	0	0	0	0	0	0	0	0	0	0	3.6	0	0	0	0	0	0	0	0	0	0	0	0	2.2	0	0.4	0	0	0	0	0	0	3.8	0	0	0	0	0	0	0	0	0.8	0	0
MS140302	0	0	0	0	1.2	0	0	0	0	0	0	0	0	0	0	3.6	0	0	0	0	0	0	0	0	0	0	0	0	0	0	1	0	0	0	0	0	0	0.6	0	0	0	0	0	0	0	0	1.2	0	0
MS140303	7.5	0.2	0	0	0	0	0	0	0	0	0	0	0	0	0	0	0	0	0	0	0	0	0	0	0	0	0	0	0.2	0	0.6	0	0	0	0	0	0	0.8	0	0	0	0	0	0	0	0	1.8	0	0
MS140304	3.6	3	0	0	0	0	0	0	9	0	0	0	0	0	0	0	0	0	0	0	0	0	0	0	0	0	0	0	0	0	3.8	0	0	0	0	0	0	0.6	0	0	0	0	0	0	0	0	0.6	0	0
MS140305	0.6	0	0	0	0	0	0	0	14.1	0	0	0	0	0	0	0	0	0	0	0	0	0	0	0	0	0	0	0	0	0	5	0	0	0	0	0	0	0.6	0	0	0	0	0	0	0	0	0	0	0
MS150101	0.6	0	0	0	0	0	0	0	0	0	0	0	0	0	0	0	0	0	0	0	0	0	0	0	0	0	0	0	8.9	0	0.2	0	0	0	0	0.6	0	0.6	0	0	0	0	0	0	0	0	0	0	0
MS150102	0.6	8.3	0	0	0.2	0	0	0	0	0	0	0	0	0	0	0	0	0	0	0	0	0	0	0	0	0	0	0	0	0	1.4	0	0	0	0	0.4	0	8.1	0	0	0	0	0	0	0	0	0	0	0
MS150103	0	14.1	0	0	0	0	0	0	0	0	0	0	0	0	0	0	0	0	0	0	0	0	0	0	0	0	0	0	1.2	0	0.8	0	0	0	0	0.6	0	9.6	0	0	0	0	0	0	0	0	0	0	0
MS150104	3	7.5	0	0	0.8	0	0	0	0	0	0	0	0	0	0	0	0	0	0	0	0	0	0	0	0	0	0	0	0.2	0	1.2	0	0	0	0	0	0	7.8	0	0	0	0	0	0	0	0	0	0	0
MS150105	0.6	0	0	0	0	0	0	0	0	0	0	0	0	0	0	0	0	0	0	0	0	0	0	0	0	0	0	0	0.6	0	0.8	0	0	0	0	0.6	0	6.6	0	0	0	0	0	0	0	0	0	0	0
MS150201	0	3.6	0	0	0	0	0	0	0	0	0	0	0	0	0	0	0	0	0	0	0	0	0	0	0	0	0	0	0	0	1.8	0	0	0	0	0.8	0	7.8	0	0	0	0	0	0	0	0	0	0	0
MS150202	30.5	20.6	0	0	0	0	0	0	0	0	0	0	0	0	0	0	0	0	0	0	0	0	0	0	0	0	0	0	0	0	1.6	0	0	0	0	0.6	0	31.6	0	0	0	0	0	0	0	0	0	0	0
MS150203	23.6	15	0	0	0	0	0	0	0	0	0	0	0	0	0	0	0	0	0	0	0	0	0	0	0	0	0	0	0	0	2.6	0	0	0	0	0	0	7.2	0	0	0	0	0	0	0	0	0	0	0
MS150204	27.5	3	0	0	0	0	0	0	0	0	0	0	0	0	0	0	0	0	0	0	0	0	0	0	0	0	0	0	7.5	0	1.4	0	0	0	0	0.8	0	4.8	0	0	0	0	0	0	0	0	0	0	0
MS150205	1	0	0	0	0	0	0	0	0	0	0	0	0	0	0	0	0	0	0	0	0	0	0	0	0	0	0	0	0.6	0	0.6	0	0	0	0	0.2	0	12.6	0	0	0	0	0	0	0	0	0	0	0
MS150301	0	0.2	0.2	0	0	0	0	0	0	0	0	0	0	0	0	0	0	0	0	0	0	0	0	0	0	0	0	0	0	0	0.8	0	0	0	0	0	0	1.8	0	0	0	0	0	0	0	0	0	0	0
MS150302	0.6	8.1	0	0	0.4	0	0	0	0	0	0	0	0	0	0	0	0	0	0	0	0	0	0	0	0	0	0	0	0.6	0	0.6	0	0	0	0	0	0	1.2	0	0	0	0	0	0	0	0	0	0	0
MS150303	0	20	0	0	0	0	0.8	0	0	0	0	0	0	0	0.4	0	0	0	0	0	0	0	0	0	0	0	0	0	0.6	0	0	0	4.4	0	0	0	0	0	0	0	0	0	0	0	0	0	0	0	0
MS150304	0.6	0.6	0	0	0.2	0	1.2	0	0	0	0	0	0	0	0	0	0	0	0	0	0	0	0	0	0	0	0	0	10.5	0	0	0	23.1	0	0	0	0	0	0	0	0	0	0	0	0	0	0	0	0
MS150305	8.3	0	0.6	0	0.4	0	0.6	0	0	0	0	0	0	0	0	0	0	0	0	0	0	0	0	0	0	0	0	0	23.7	0	0	0	3	0	0	0	0	0.6	0	0	0	0	0	0	0	0	0	0	0
MS160101	10.5	0	0	0	1.2	0	0	0	0	0	0	0	0	0	0	0	0	0	0	0	0	0	0	0	0	0	0	0	11.9	0	0	0	0	0	0	0	0	0	0	0	0	0	0	0	0	0	0	0	0
MS160102	35.5	15.5	0	0	1.2	0	0	0	0	0	0	0	0	0	0	0.2	0	0	0	0	0	0	0	0	0	0	0	0	4.2	0	0.2	0.6	0	0	0	0	0	0	0	0	0	0	0	0	0	0	0	0	0
MS160103	21	13.5	0	0	3.2	0	0.6	0	0	0	0	0	0	0	0	0.8	0	0	0	0	0	0	0	0	0	0	0	0	0.2	0	0.2	0	0	0	0	0	0	0	0	0	0	0	0	0	0	0	0	0	0
MS160104	3	7.5	0	0	0.8	0	6	0	0	0	0	0	0	0	0	19.2	0	0	0	0	0	0	0	0	0	0	0	0	9.6	0	0	0	0	0	0	0	0	0	0	0	0	0	0	0	0	0	0	0	0
MS160105	25	0	0	0	1	0	0.8	0	0	0	0	0	0	0	0	26	0	0	0	0	0	0	0	0	0	0	0	0	0.2	0	0	0	0	0	0	0	0	0	0	0	0	0	0	0	0	0	0	0	0
MS160201	21	7.5	0	0	0	0	0.4	0	0	0	0	0	0	0	0	0	0	0	0	0	0	0	0	0	0	0	0	0	0	0	0	0	0	0	0	0	0	0	0	0	0	0	0	0	0	0	0	0	0
MS160202	30.5	0	0	0	0	0	0	0	0	0	0	0	0	0	0	0	0	0	0	0	0	0	0	0	0	0	0	0	0	0	0.6	0	0	0	0	0	0	0	0	0	0	0	0	0	0	0	0	0	0
MS160203	9.6	0	0	0	0	0	0.8	0	0	0	0	0	0	0	0.2	0	0	0	0	0	0	0	0	0	0	0	0	0	0	0	0.8	0	0	0	0	0	0	0	0	0	0	0	0	0	0	0	0	0	0
MS160204	0	0	0	0	0	0	1.2	0	0	0	0	0	0	0	0	0	0	0	0	0	0	0	0	0	0	0	0	0	0.2	0	0	0	0	0	0	0	0	0	0	0	0	0	0	0	0	0	0	0	0
MS160205	0.6	0	0	0	0	0	0.2	0	0	0	0	0	0	0	0	0	0	0	0	0	0	0	0	0	0	0	0	0	0	0	0.2	0	0	0	0	0	0	0	0	0	0	0	0	0	0	0	0	0	0
MS160301	0.8	0	0	0	0	0	0	0	0	0	0	0	0	0	0.2	13.7	0	0	0	0	0	0	0	0	0	0	0	0	1.8	0	0	0	0	0	0	0	0	0	0	0	0	0	0	0	0	0	0	0	0
MS160302	11.1	0	0	0	0.6	0	0	0	0	0	0	0	0	0	0.2	4.2	0	0	0	0	0	0	0	0	0	0	0	0	27.5	0	0	0	0	0	0	0	0	0	0	0	0	0	0	0	0	0	0	0	0
MS160303	45.4	0	0	0	0.6	0	0	0	0	0	0	0	0	0	0	0	0	0	0	0	0	0	0	0	0	0	0	0	3	0	0.8	0	0	0	0	0	0	0	0	0	0	0	0	0	0	0	0	0	0
MS160304	1.2	0	0	0	0.2	0	0	0	0	0	0	0	0	0	0	0	0	0	0	0	0	0	0	0	0	0	0	0	0	0	0.6	0	0	0	0	0	0	0	0	0	0	0	0	0	0	0	0	0	0
MS160305	0.6	0	0	0	0	0	0	0	0	0	0	0	0	0	0	0.8	0	0	0	0	0	0	0	0	0	0	0	0	0	0	0.6	0	0	0	0	0	0	0	0	0	0	0	0	0	0	0	0	0	0
MS170101	0	7.5	0	0	0.8	0	6.8	0	0	0	0	0	0	0	0	0	0	0	0	0	0	0	0	0	0	0	0	0	0.6	0	0	0	0	0	0	0	0	0	0	0	0	0	0	0	0	0	0	0	0
MS170102	0	7.5	0	0	1.2	0	0.8	0	0	0	0	0	0	0	0.2	0	0	0	0	0	0	0	0	0	0	0	0	0	0	0	0	0	0	0	0	0	0	0	0	0	0	0	0	0	0	0	0	0	0
MS170103	0	0	0	0	1.2	0	0.2	0	0	0	0	0	0	0	0	0	0	0	0	0	0	0	0	0	0	0	0	0	0	0	0	0	0	0	0	0	0	0	0	0	0	0	0	0	0	0	0	0	0
MS170104	0.6	13.7	0	0	4.2	0	0.2	0	0	0	0	0	0	0	0	0	0	0	0	0	0	0	0	0	0	0	0	0	1.8	0	0	0	4	0	0	0	0	0	0	0	0	0	0	0	0	0	0	0	0
MS170105	0	3.2	0	0	2.2	0	1.2	0	0	0	0	0	0	0	0	0	0	0	0	0	0	0	0	0	0	0	0	0	0	0	0	0	0.8	0	0	0	0	0	0	0	0	0	0	0	0	0	0	0	0
MS170201	0	7.5	0	0	0	0	0	0	0	0	0	0	0	0	3.6	0.8	0	0	0	0	0	0	0	0	0	0	0	0	16.4	0	0	0	0	0	0	0	0	0.6	0	0	0	0	0	0	0	0	0	0	0
MS170202	0	3	0	0	0	0	0	0	0	0	0	0	0	0	0	0.6	0	0	0	0	0	0	0	0	0	0	0	0	21	0	0	0	0	0	0	0	0	0	0	0	0	0	0	0	0	0	0	0	0
MS170203	0	6.2	0	0	0	0	0	0	0	0	0	0	0	0	0	3	0	0	0	0	0	0	0	0	0	0	0	0	9	0	0	0	0	0	0	0	0	0	0	0	0	0	0	0	0	0	0	0	0
MS170204	0	0.2	0	0	0	0	0	0	0	0	0	0	0	0	0	0	0	0	0	0	0	0	0	0	0	0	0	0	18	0	0	0	0	0	0	0	0	0	0	0	0	0	0	0	0	0	0	0	0
MS170205	0	0	0	0	0	0	0	0	0	0	0	0	0	0	0	0	0	0	0	0	0	0	0	0	0	0	0	0	48	0	0	0	0	0	0	0	0	0	0	0	0	0	0	0	0	0	0	0	0
MS170301	0	0.2	0	0	0	0	0	0	0	0	0	0	0	0	0	0	0	0	0	0	0	0	0	0	0	0	0	0	15.2	0	0	0	0	0	0	0	0	0	0	0	0	0	0	0	0	0	0	0	0
MS170302	0	30.7	0	0	0	0	0	0	0	0	0	0	0	0	0	0	0	0	0	0	0	0	0	0	0	0	0	0	3.6	0	0	0	0	0	0	0	0	0	0	0	0	0	0	0	0	0	0	0	0
MS170303	8.1	49.5	0	0	0.2	0	0	0	0	0	0	0	0	0	0	0	0	0	0	0	0	0	0	0	0	0	0	0	3.6	0	0.6	0	0	0	0	0	0	0	0	0	0	0	0	0	0	0	0	0	0
MS170304	3	18	0	0	0	0	0	0	0	0	0	0	0	0	0	0	0	0	0	0	0	0	0	0	0	0	0	0	15.6	0	0.2	0	0	0	0	0	0	0	0	0	0	0	0	0	0	0	0	0	0
MS170305	7.5	54.8	0	0	0	0	0	0	0	0	0	0	0	0	0	0	0	0	0	0	0	0	0	0	0	0	0	0	0	0	0	0	0	0	0	0	0	0	0	0	0	0	0	0	0	0	0	0	0
MS180101	0	30.7	0	0	0	0	0.2	0	0	0	0	0	0	0	0	0	0	0	0	0	0	0	0	0	0	0	0	0	0	0	0	0	0	0	0	0	0	0	0	0	0	0	0	0	0	0	0	0	0
MS180102	0	43	0	0	0	0	0	0	0	0	0	0	0	0	0	0	0	0	0	0	0	0	0	0	0	0	0	0	0	0	0	0	0	0	0	0	0	0	0	0	0	0	0	0	0	0	0	0	0
MS180103	0	33.5	0	0	0	0	0	0	0	0	0	0	0	0	0	0	0	0	0	0	0	0	0	0	0	0	0	0	0	0	0	0	0	0	0	0	0	0	0	0	0	0	0	0	0	0	0	0	0
MS180104	0	14.1	0	0	0	0	0	0	0	0	0	0	0	0	0	0	0	0	0	0	0	0	0	0	0	0	0	0	1.2	0	0	0	0.2	0	0	0	0	0	0	0	0	0	0	0	0	0	0	0	0
MS180105	0	6.6	0	0	0	0	0	0	0	0	0	0	0	0	0	0	0	0	0	0	0	0	0	0	0	0	0	0	3.2	0	0	0	1.8	0	0	0	0	0	0	0	0	0	0	0	0	0	0	0	0
MS180201	0	64.4	0	0	0	0	0	0	0	0	0	0	0	0	0	0	0	0	0	0	0	0	0	0	0	0	0	0	0	0	0	0	0	0	0	0	0	0	0	0	0	0	0	0	0	0	0	0	0
MS180202	0	40.6	0	0	0	0	0	0	0	0	0	0	0	0	0	0	0	0	0	0	0	0	0	0	0	0	0	0	0	0	0	0	0	0	0	0	0	0	0	0	0	0	0	0	0	0	0	0	0
MS180203	0	47.5	0	0	0	0	0	0	0	0	0	0	0	0	0	0	0	0	0	0	0	0	0	0	0	0	0	0	0	0	0	0	0	0	0	0	0	0	0	0	0	0	0	0	0	0	0	0	0
MS180204	0	38	0	0	0	0	0	0	0	0	0	0	0	0	0	0	0	0	0	0	0	0	0	0	0	0	0	0	0	0	0	0	0	0	0	0	0	0	0	0	0	0	0	0	0	0	0	0	0
MS180205	0	35.5	0	0	0	0	0	0	0	0	0	0	0	0	0	0	0	0	0	0	0	0	0	0	0	0	0	0	0	0	0	0	0	0	0	0	0	0	0	0	0	0	0	0	0	0	0	0	0
MS180301	0	12.6	0	0	0	0	0.6	0	0	0	0	0	0	0	0	0	0	0	0	0	0	0	0	0	0	0	0	0	0	0	0	0	0	0	0	0	0	0	0	0	0	0	0	0	0	0	0	0	0
MS180302	0	14.3	0	0	0	0	0.6	0	0	0	0	0	0	0	0	0	0	0	0	0	0	0	0	0	0	0	0	0	0	0	0	0	0	0	0	0	0	0	0	0	0	0	0	0	0	0	0	0	0
MS180303	0	11.7	0	0	0	0	0.2	0	0	0	0	0	0	0	0	0	0	0	0	0	0	0	0	0	0	0	0	0	0	0	0	0	0	0	0	0	0	0	0	0	0	0	0	0	0	0	0	0	0
MS180304	0	40	0	0	0	0	0	0	0	0	0	0	0	0	0	0	0	0	0	0	0	0	0	0	0	0	0	0	0	0	0	0	0	0	0	0	0	0	0	0	0	0	0	0	0	0	0	0	0
MS180305	0	54.4	0	0	0	0	0.8	0	0	0	0	0	0	0	0	0	0	0	0	0	0	0	0	0	0	0	0	0	0	0	0	0	0	0	0	0	0	0	0	0	0	0	0	0	0	0	0	0	0
MS190101	0	18.6	0	0	0	0	0	0	0	0	0	0	0	0	0	0	0	0	0	0	0	0	0	0	0	0	0	0	0	0	0	0	0	0	0	0	0	0	0	0	0	0	0	0	0	0	0	0	0
MS190102	0	21.2	0	0	0	0	0	0	0	0	0	0	0	0	0	0	0	0	0	0	0	0	0	0	0	0	0	0	0.2	0	0	0	0	0	0	0	0	0	0	0	0	0	0	0	0	0	0	0	0
MS190103	0	23	0	0	0	0	0	0	0	0	0	0	0	0	0	0	0	0	0	0	0	0	0	0	0	0	0	0	1.2	0	0	0	2.2	0	0	0	0	0	0	0	0	0	0	0	0	0	0	0	0
MS190104	0	10.5	0	0	0	0	0	0	0	0	0	0	0	0.6	0	0	0	0	0	0	0	0	0	0	0	0	0	0	3	0	0	0	26.6	0	0	0	0	0	0	0	0	0	0	0	0	0	0	0	0
MS190105	0	26.1	0	0	0	0	0	0	0	0	0	0	0	0	0	0	0	0	0	0	0	0	0	0	0	0	0	0	33.5	0	0	0	7.8	0	0	0	0	0	0	0	0	0	0	0	0	0	0	0	0
MS190201	0	18.2	0	0	0	0	0	0	0	0	0	0	0	0	0	0	0	0	0	0	0	0	0	0	0	0	0	0	0	0	0	0	0	0	0	0	0	0	0	0	0	0	0	0	0	0	0	0	0
MS190202	0	21.6	0	0	0	0	0	0	0	0	0	0	0	0	0	0	0	0	0	0	0	0	0	0	0	0	0	0	0	0	0	0	0	0	0	0	0	0	0	0	0	0	0	0	0	0	0	0	0
MS190203	0	33.5	0	0	0	0	0	0	0	0	0	0	0	0	0	0	0	0	0	0	0	0	0	0	0	0	0	0	0	0	0	0	0	0	0	0	0	0	0	0	0	0	0	0	0	0	0	0	0
MS190204	7.5	26.6	0	0	0	0	0	0	0	0	0	0	0	0	0	0	0	0	0	0	0	0	0	0	0	0	0	0	3	0	0	0	0	0	0	0	0	0	0	0	0	0	0	0	5	0	0	0	0
MS190205	0	19.2	0	0	0	0	0	0	0	0	0	0	0	0	0	0	0	0	0	0	0	0	0	0	0	0	0	0	0	0	0	0	0	0	0	0	0	0	0	0	0	0	0	0	3.6	0	0	0	0
MS190301	0	14.7	0	0	0	0	0	0	0	0	0	0	0	0	0	0	0	0	0	0	0	0	0	0	0	0	0	0	0	0	0	0	0	0	0	0	3.8	0	0	0	0	0	0	0	0.6	0	0	0	0
MS190302	0	40	0	0	0	0	0	0	0	0	0	0	0	0	0	0	0	0	0	0	0	0	0	0	0	0	0	0	0	0	0	0	0.6	0	0	0	3	0	0	0	0	0	0	0	0.2	0	0	0	0
MS190303	0	0.6	0	0	0	0	0	0	0	0	0	0	0	0	0	0	0	0	0	0	0	0	0	0	0	0	0	0	0	0	0	0	0	0	0	0	14.7	0	0	0	0	0	0	0	0	0	0	0	0
MS190304	0	0	0	0	0	0	0	0	0	0	0	0	0	0	0	0	0	0	0	0	0	0	0	0	0	0	0	0	0	0	0	0	0.6	0	0	0	0.8	0	0	0	0	0	0	0	0	0	0	0	0
MS190305	0	0	0	0	0	0.2	0	0	0	0	0	0	0	0	0	0	0	0	0	0	0	1.2	0	0	0	0	0	0	0	0	0	0	0.6	0	0	1.2	0.6	0	0	0	0	0	0	0	0	0	0	0	0
MS200101	0	13.5	0	0	0	0	0	0	0	0	0	0	0	0	0	0	0	0	0	0	0	0	0	0	0	0	0	0	0.6	0	0	0	0	0	0	0	0.4	0	0	0	0	0	0	0	0	0	0	0	0
MS200102	0	8.1	0	0	0	0	0	0	0	0	0	0	0	0	0	0	0	0	0	0	0	0	0	0	0	0	0	0	3	0	0	0	0	0	0	0	0	0	0	0	0	0	0	0	0	0	0	0	0
MS200103	0	7.4	0	0	0	0	0	0	0	0	0	0	0	0	0	0	0	0	0	0	0	0	0	0	0	0	0	0	0	0	0	0	0	0	0	0	0	0.8	0	0	0	0	0	0	0	0	0	0	0
MS200104	0	7.4	0	0	0	0	0	0	0	0	0	0	0	0	0	0	0	0	0	0	0	0	0	0	0	0	0	0	3.2	0	0	0	0	0	0	0	0	3.4	0	0	0	0	0	0	0	0	0	0	0
MS200105	0	8.5	0	0	0	0	0	0	0	0	0	0	0	0	0	0	0	0	0	0	0	0	0	0	0	0	0	0	0.6	0	0	0	0	0	0	0	0	0	0	0	0	0	0	0	0	0	0	0	0
MS200201	0	12.2	0	0	0	0	0	0	0	0	0	0	0	0	0	0	0	0	0	0	0	0	0	0	0	0	0	0	0	0	0	0	0	0	0	0	0	0	0	0	0	0	0	0	0	0	0	0	0
MS200202	0.6	4.8	0	0	0	0	0	0	0	0	0	0	0	0	0	0	0	0	0	0	0	0	0	0	0	0	0	0	0	0	0	0	0	0	0	0	0.8	4	0	0	0	0	0	0	0	0	0	0	0
MS200203	0	12.3	0	0	0	0	0	0	0	0	0	0	0	0	0	0	0	0	0	0	0	0	0	0	0	0	0	0	0	0	0	0	0	0	0	0	9.4	0.6	0	0	0	0	0	0	0	0	0	0	0
MS200204	0	23.7	0	0	0	0	0	0	0	0	0	0	0	0	0	0	0	0	0	0	0	0	0	0	0	0	0	0	0	0	0	0	0	0	0	0	6.8	0	0	0	0	0	0	0	0	0	0	0	0
MS200205	0	7	0	0	0	0	0	0	0	0	0	0	0	0	0	0	0	0	0	0	0	0	0	0	0	0	0	0	0	0	0	0	0	0	0	0	0.6	0	0	0	0	0	0	0	0	0	0	0	0
MS200301	0	15	0	0	0	0	0	0	0	0	0	0	0	0	0	0	0	0	0	0	0	0	0	0	0	0	0	0	0	0	0	0	0	0	0	0	5	0	0	0	0	0	0	0	0	0	0	0	0
MS200302	0	30.1	0	0	0	0	0.2	0	0	0	0	0	0	0	0	0	0	0	0	0	0	0	0	0	0	0	0	0	0	0	0	0	0	0	0	0	4.4	0	0	0	0	0	0	0	0	0	0	0	0
MS200303	0	13.1	0	0	0	0	0	0	0	0	0	0	0	0	0	0	0	0	0	0	0	0	0	0	0	0	0	0	0	0	0	0	0	0	0	0	1.4	0	0	0	0	0	0	0	0	0	0	0	0
MS200304	0	16.7	0	0	0	0	0	0	0	0	0	0	0	0	0	0	0	0	0	0	0	0	0	0	0	0	0	0	0	0	0	0	0	0	0	0	0.4	0	0	0	0	0	0	0	0	0	0	0	0
MS200305	0	13.3	0	0	0	0	0	0	0	0	0	0	0	0	0	0	0	0	0	0	0	0	0	0	0	0	0	0	0	0	0	0	0	0	0	0	3.4	0	0	0	0	0	0	0	0	0	0	0	0
[truncated: 336 more columns]

## Sheet: Table B. EnvironmentalMatrix
SubPlot	PPT_sp	PPT_sm	NFFD_sp	NFFD_sm	TD C	MAP (mm)	MSP (mm)	bFFP	eFFP	FFP	EMT	CMD	AVG_Canopy openness (%)	Elevatio (m)	Slope	Aspect I	BG (%)	Temp_max C	Temp_min C	Distanc	Disturba	AWC	AWS025	Clay (%)	Dep2ResL (cm)	OrgMatte	Sand (%)	Silt (%)	Non-nati	Potentia	Abundanc
FL010101	184	75	56	91	24.7	694	142	125	275	150	-31.2	602	67.1612	1051	7.5	0.620479	21.2	14.27	2.1	1	3	0.26	6.59	14.6	56	6.42	31.3	54.1	0.0983342	4.9092	71.5509
FL010102	184	75	56	91	24.7	694	142	125	275	150	-31.2	602	62.47	1051	7.5	0.620479	14.1	14.27	2.1	1	3	0.26	6.59	14.6	56	6.42	31.3	54.1	0.0754802	3.68135	44.2516
FL010103	184	75	56	91	24.7	694	142	125	275	150	-31.2	602	60.9062	1051	7.5	0.620479	11.7	14.27	2.1	1	3	0.26	6.59	14.6	56	6.42	31.3	54.1	0.113554	5.95397	90.9734
FL010104	184	75	56	91	24.7	694	142	125	275	150	-31.2	602	62.9912	1051	7.5	0.620479	11.7	14.27	2.1	1	3	0.26	6.59	14.6	56	6.42	31.3	54.1	0.0748673	3.88773	83.0102
FL010105	184	75	56	91	24.7	694	142	125	275	150	-31.2	602	62.47	1051	7.5	0.620479	19.2	14.27	2.1	1	3	0.26	6.59	14.6	56	6.42	31.3	54.1	0.0656091	3.85312	79.5547
FL010201	184	75	56	91	24.7	694	142	125	275	150	-31.2	602	51.5238	1055.44	62.5	0.620479	4	14.27	2.1	7	2	0.26	6.59	14.6	56	6.42	31.3	54.1	0.0226248	5.92787	137.847
FL010202	184	75	56	91	24.7	694	142	125	275	150	-31.2	602	56.7363	1059.87	62.5	0.620479	0.6	14.27	2.1	17	2	0.26	6.59	14.6	56	6.42	31.3	54.1	0.00759987	4.79748	122.975
FL010203	184	75	56	91	24.7	694	142	125	275	150	-31.2	602	60.385	1064.31	62.5	0.620479	10.7	14.27	2.1	27	2	0.26	6.59	14.6	56	6.42	31.3	54.1	0.0241589	3.36331	107.274
FL010204	184	75	56	91	24.7	694	142	125	275	150	-31.2	602	57.2575	1068.74	62.5	0.620479	1	14.27	2.1	37	2	0.26	6.59	14.6	56	6.42	31.3	54.1	0.00635979	5.90341	201.313
FL010205	184	75	56	91	24.7	694	142	125	275	150	-31.2	602	46.8325	1073.18	62.5	0.620479	1.2	14.27	2.1	47	2	0.26	6.59	14.6	56	6.42	31.3	54.1	0.00423986	5.5731	186.92
FL010301	184	75	56	91	24.7	694	142	125	275	150	-31.2	602	54.13	1077.61	62.5	0.620479	0.2	14.27	2.1	57	1	0.26	6.59	14.6	56	6.42	31.3	54.1	0.00635979	5.92483	196.387
FL010302	184	75	56	91	24.7	694	142	125	275	150	-31.2	602	52.5662	1082.05	62.5	0.620479	0.8	14.27	2.1	67	1	0.26	6.59	14.6	56	6.42	31.3	54.1	0.0304936	6.63171	137.924
FL010303	184	75	56	91	24.7	694	142	125	275	150	-31.2	602	30.1525	1086.48	62.5	0.620479	0	14.27	2.1	77	1	0.26	6.59	14.6	56	6.42	31.3	54.1	0.0292676	3.82036	62.1404
FL010304	184	75	56	91	24.7	694	142	125	275	150	-31.2	602	27.025	1090.92	62.5	0.620479	0.6	14.27	2.1	87	1	0.26	6.59	14.6	56	6.42	31.3	54.1	0.0207427	4.66941	137.993
FL010305	184	75	56	91	24.7	694	142	125	275	150	-31.2	602	41.62	1095.35	62.5	0.620479	0.8	14.27	2.1	97	1	0.26	6.59	14.6	56	6.42	31.3	54.1	0.0264256	5.57342	139.912
FL020101	205	81	54	91	24.6	768	154	126	274	148	-31.6	572	43.1838	1118	4	0.006098	16.5	13.92	1.69	1	3	0.19	4.63	18.8	51	8.24	27.5	53.7	0.0848293	4.01939	102.235
FL020102	205	81	54	91	24.6	768	154	126	274	148	-31.6	572	46.8325	1118	4	0.006098	16.7	13.92	1.69	1	3	0.19	4.63	18.8	51	8.24	27.5	53.7	0.079633	4.99989	121.797
FL020103	205	81	54	91	24.6	768	154	126	274	148	-31.6	572	49.96	1118	4	0.006098	18.6	13.92	1.69	1	3	0.19	4.63	18.8	51	8.24	27.5	53.7	0.0664148	5.2785	121.732
FL020104	205	81	54	91	24.6	768	154	126	274	148	-31.6	572	40.5775	1118	4	0.006098	14.7	13.92	1.69	1	3	0.19	4.63	18.8	51	8.24	27.5	53.7	0.0664017	5.47565	132.928
FL020105	205	81	54	91	24.6	768	154	126	274	148	-31.6	572	44.2262	1118	4	0.006098	9.9	13.92	1.69	1	3	0.19	4.63	18.8	51	8.24	27.5	53.7	0.0659715	6.4217	156.568
FL020201	205	81	54	91	24.6	768	154	126	274	148	-31.6	572	57.2575	1122.7	70	0.006098	17.8	13.92	1.69	7	3	0.19	4.63	18.8	51	8.24	27.5	53.7	0.013402	2.92544	118.544
FL020202	205	81	54	91	24.6	768	154	126	274	148	-31.6	572	36.4075	1127.4	70	0.006098	0	13.92	1.69	17	3	0.19	4.63	18.8	51	8.24	27.5	53.7	0.00900531	4.44629	157.842
FL020203	205	81	54	91	24.6	768	154	126	274	148	-31.6	572	35.8862	1132.1	70	0.006098	1.2	13.92	1.69	27	3	0.19	4.63	18.8	51	8.24	27.5	53.7	0.00423986	4.01761	135.447
FL020204	205	81	54	91	24.6	768	154	126	274	148	-31.6	572	60.385	1136.79	70	0.006098	4.4	13.92	1.69	37	3	0.19	4.63	18.8	51	8.24	27.5	53.7	0.0148395	4.54296	115.278
FL020205	205	81	54	91	24.6	768	154	126	274	148	-31.6	572	83.8412	1141.49	70	0.006098	14.5	13.92	1.69	47	3	0.19	4.63	18.8	51	8.24	27.5	53.7	0.0320511	4.81687	146.654
FL020301	205	81	54	91	24.6	768	154	126	274	148	-31.6	572	82.7988	1146.13	68	0.006098	0	13.92	1.69	57	2	0.19	4.63	18.8	51	8.24	27.5	53.7	0.00847972	0.658899	18.853
FL020302	205	81	54	91	24.6	768	154	126	274	148	-31.6	572	78.1075	1150.76	68	0.006098	1.4	13.92	1.69	67	2	0.19	4.63	18.8	51	8.24	27.5	53.7	0.00672002	1.69542	38.6153
FL020303	205	81	54	91	24.6	768	154	126	274	148	-31.6	572	69.2462	1155.4	68	0.006098	4.2	13.92	1.69	77	2	0.19	4.63	18.8	51	8.24	27.5	53.7	0.0105997	2.34704	86.9834
FL020304	205	81	54	91	24.6	768	154	126	274	148	-31.6	572	56.7363	1160.04	68	0.006098	11.7	13.92	1.69	87	2	0.19	4.63	18.8	51	8.24	27.5	53.7	0.0105997	3.16776	106.505
FL020305	205	81	54	91	24.6	768	154	126	274	148	-31.6	572	36.4075	1164.67	68	0.006098	11.3	13.92	1.69	97	2	0.19	4.63	18.8	51	8.24	27.5	53.7	0.0114675	2.73464	95.7087
FL030101	231	87	52	91	24.3	852	165	129	273	144	-32.1	539	49.4388	1164	10.5	0.720419	4.8	13.99	1.74	1	3	0.18	4.54	19.7	201	13.58	44.2	36.1	0.0318756	6.38359	188.065
FL030102	231	87	52	91	24.3	852	165	129	273	144	-32.1	539	66.1188	1164	10.5	0.720419	6.6	13.99	1.74	1	3	0.18	4.54	19.7	201	13.58	44.2	36.1	0.052895	6.24237	179.903
FL030103	231	87	52	91	24.3	852	165	129	273	144	-32.1	539	64.555	1164	10.5	0.720419	18.6	13.99	1.74	1	3	0.18	4.54	19.7	201	13.58	44.2	36.1	0.0536112	5.34667	161.31
FL030104	231	87	52	91	24.3	852	165	129	273	144	-32.1	539	60.385	1164	10.5	0.720419	11.7	13.99	1.74	1	3	0.18	4.54	19.7	201	13.58	44.2	36.1	0.0589468	5.15044	149.898
FL030105	231	87	52	91	24.3	852	165	129	273	144	-32.1	539	58.8213	1164	10.5	0.720419	23.2	13.99	1.74	1	3	0.18	4.54	19.7	201	13.58	44.2	36.1	0.046375	7.45611	220.295
FL030201	231	87	52	91	24.3	852	165	129	273	144	-32.1	539	11.3875	1163.22	9	0.720419	1.2	13.99	1.74	7	2	0.18	4.54	19.7	201	13.58	44.2	36.1	0.00847972	7.59672	246.964
FL030202	231	87	52	91	24.3	852	165	129	273	144	-32.1	539	3.56875	1162.44	9	0.720419	0.2	13.99	1.74	17	2	0.18	4.54	19.7	201	13.58	44.2	36.1	0.00423986	3.06836	126.042
FL030203	231	87	52	91	24.3	852	165	129	273	144	-32.1	539	16.6	1161.65	9	0.720419	1	13.99	1.74	27	2	0.18	4.54	19.7	201	13.58	44.2	36.1	0.0127196	6.47061	221.936
FL030204	231	87	52	91	24.3	852	165	129	273	144	-32.1	539	33.28	1160.87	9	0.720419	6.6	13.99	1.74	37	2	0.18	4.54	19.7	201	13.58	44.2	36.1	0.0326306	6.43701	170.098
FL030205	231	87	52	91	24.3	852	165	129	273	144	-32.1	539	36.9287	1160.09	9	0.720419	14.1	13.99	1.74	47	2	0.18	4.54	19.7	201	13.58	44.2	36.1	0.0605579	8.46861	195.544
FL030301	231	87	52	91	24.3	852	165	129	273	144	-32.1	539	46.8325	1159.52	6.5	0.720419	30.5	13.99	1.74	57	1	0.18	4.54	19.7	201	13.58	44.2	36.1	0.0734892	9.60159	249.571
FL030302	231	87	52	91	24.3	852	165	129	273	144	-32.1	539	10.8663	1158.96	6.5	0.720419	1	13.99	1.74	67	1	0.18	4.54	19.7	201	13.58	44.2	36.1	0.00847972	6.57111	246.646
FL030303	231	87	52	91	24.3	852	165	129	273	144	-32.1	539	-0.08	1158.39	6.5	0.720419	1.2	13.99	1.74	77	1	0.18	4.54	19.7	201	13.58	44.2	36.1	0.00635979	6.73138	239.827
FL030304	231	87	52	91	24.3	852	165	129	273	144	-32.1	539	-0.08	1157.83	6.5	0.720419	0.8	13.99	1.74	87	1	0.18	4.54	19.7	201	13.58	44.2	36.1	0	7.66682	271.604
FL030305	231	87	52	91	24.3	852	165	129	273	144	-32.1	539	7.73875	1157.26	6.5	0.720419	0.8	13.99	1.74	97	1	0.18	4.54	19.7	201	13.58	44.2	36.1	0.0127196	6.49348	201.037
FL040101	249	91	49	90	24	912	174	132	271	140	-32.6	511	67.6825	1230	2	0.012188	3.8	13.54	1.17	1	3	0.28	7.1	9	201	24.2	38.6	52.4	0.079382	5.41451	125.215
FL040102	249	91	49	90	24	912	174	132	271	140	-32.6	511	67.6825	1230	2	0.012188	13.7	13.54	1.17	1	3	0.28	7.1	9	201	24.2	38.6	52.4	0.0547896	3.71618	62.7615
FL040103	249	91	49	90	24	912	174	132	271	140	-32.6	511	66.1188	1230	2	0.012188	2	13.54	1.17	1	3	0.28	7.1	9	201	24.2	38.6	52.4	0.0559459	3.251	63.0743
FL040104	249	91	49	90	24	912	174	132	271	140	-32.6	511	61.4275	1230	2	0.012188	19.1	13.54	1.17	1	3	0.28	7.1	9	201	24.2	38.6	52.4	0.0618167	3.66986	68.9571
FL040105	249	91	49	90	24	912	174	132	271	140	-32.6	511	59.8638	1230	2	0.012188	18	13.54	1.17	1	3	0.28	7.1	9	201	24.2	38.6	52.4	0.0625286	4.06627	73.2583
FL040201	249	91	49	90	24	912	174	132	271	140	-32.6	511	53.0875	1232.69	32.5	0.012188	18.8	13.54	1.17	7	2	0.28	7.1	9	201	24.2	38.6	52.4	0.0555664	4.54081	93.4209
FL040202	249	91	49	90	24	912	174	132	271	140	-32.6	511	27.5462	1235.37	32.5	0.012188	0.4	13.54	1.17	17	2	0.28	7.1	9	201	24.2	38.6	52.4	0.0225258	5.20773	181.641
FL040203	249	91	49	90	24	912	174	132	271	140	-32.6	511	37.9712	1238.06	32.5	0.012188	3.4	13.54	1.17	27	2	0.28	7.1	9	201	24.2	38.6	52.4	0.0319844	6.02127	215.037
FL040204	249	91	49	90	24	912	174	132	271	140	-32.6	511	49.96	1240.75	32.5	0.012188	3.2	13.54	1.17	37	2	0.28	7.1	9	201	24.2	38.6	52.4	0.00423986	4.65101	154.234
FL040205	249	91	49	90	24	912	174	132	271	140	-32.6	511	38.4925	1243.43	32.5	0.012188	1.8	13.54	1.17	47	2	0.28	7.1	9	201	24.2	38.6	52.4	0	4.06083	135.908
FL040301	249	91	49	90	24	912	174	132	271	140	-32.6	511	19.2062	1246.08	32	0.012188	0.2	13.54	1.17	57	1	0.28	7.1	9	201	24.2	38.6	52.4	0	3.67419	146.947
FL040302	249	91	49	90	24	912	174	132	271	140	-32.6	511	3.0475	1248.73	32	0.012188	0.2	13.54	1.17	67	1	0.28	7.1	9	201	24.2	38.6	52.4	0	4.19856	170.213
FL040303	249	91	49	90	24	912	174	132	271	140	-32.6	511	4.61125	1251.38	32	0.012188	0.4	13.54	1.17	77	1	0.28	7.1	9	201	24.2	38.6	52.4	0.00423986	3.45838	127.372
FL040304	249	91	49	90	24	912	174	132	271	140	-32.6	511	32.7588	1254.03	32	0.012188	0.8	13.54	1.17	87	1	0.28	7.1	9	201	24.2	38.6	52.4	0.013402	3.70121	104.041
FL040305	249	91	49	90	24	912	174	132	271	140	-32.6	511	50.4813	1256.68	32	0.012188	4.4	13.54	1.17	97	1	0.28	7.1	9	201	24.2	38.6	52.4	0.00916218	3.73821	139.121
FL050101	238	88	47	90	24.1	872	168	134	270	137	-32.9	514	18.1637	1282	6	0.004387	6.2	13.46	1.23	1	3	0.2	4.89	8	79	3.82	64.6	27.4	0.0318756	5.76152	160.199
FL050102	238	88	47	90	24.1	872	168	134	270	137	-32.9	514	15.0363	1282	6	0.004387	1.6	13.46	1.23	1	3	0.2	4.89	8	79	3.82	64.6	27.4	0.0127196	5.87525	166.911
FL050103	238	88	47	90	24.1	872	168	134	270	137	-32.9	514	23.3762	1282	6	0.004387	1.6	13.46	1.23	1	3	0.2	4.89	8	79	3.82	64.6	27.4	0.0439602	7.04255	180.695
FL050104	238	88	47	90	24.1	872	168	134	270	137	-32.9	514	30.6737	1282	6	0.004387	0.8	13.46	1.23	1	3	0.2	4.89	8	79	3.82	64.6	27.4	0.0307217	4.97233	128.396
FL050105	238	88	47	90	24.1	872	168	134	270	137	-32.9	514	32.7588	1282	6	0.004387	1.2	13.46	1.23	1	3	0.2	4.89	8	79	3.82	64.6	27.4	0.0536818	4.31783	97.6389
FL050201	238	88	47	90	24.1	872	168	134	270	137	-32.9	514	47.875	1281.52	5.5	0.004387	3.8	13.46	1.23	7	3	0.2	4.89	8	79	3.82	64.6	27.4	0.013402	6.74841	194.098
FL050202	238	88	47	90	24.1	872	168	134	270	137	-32.9	514	69.7675	1281.04	5.5	0.004387	8.1	13.46	1.23	17	3	0.2	4.89	8	79	3.82	64.6	27.4	0.0372789	6.26817	168.584
FL050203	238	88	47	90	24.1	872	168	134	270	137	-32.9	514	58.3	1280.56	5.5	0.004387	14.7	13.46	1.23	27	3	0.2	4.89	8	79	3.82	64.6	27.4	0.0518678	4.04178	67.4342
FL050204	238	88	47	90	24.1	872	168	134	270	137	-32.9	514	60.9062	1280.08	5.5	0.004387	18.6	13.46	1.23	37	3	0.2	4.89	8	79	3.82	64.6	27.4	0.0681082	3.53224	56.199
FL050205	238	88	47	90	24.1	872	168	134	270	137	-32.9	514	92.1813	1279.6	5.5	0.004387	18.6	13.46	1.23	47	3	0.2	4.89	8	79	3.82	64.6	27.4	0.0523008	4.18162	81.8211
FL050301	238	88	47	90	24.1	872	168	134	270	137	-32.9	514	65.5975	1278.95	7.5	0.004387	9.3	13.46	1.23	57	1	0.2	4.89	8	79	3.82	64.6	27.4	0.06198	5.97962	140.471
FL050302	238	88	47	90	24.1	872	168	134	270	137	-32.9	514	15.5575	1278.3	7.5	0.004387	1	13.46	1.23	67	1	0.2	4.89	8	79	3.82	64.6	27.4	0.00635979	3.08123	126.642
FL050303	238	88	47	90	24.1	872	168	134	270	137	-32.9	514	-0.08	1277.65	7.5	0.004387	0.8	13.46	1.23	77	1	0.2	4.89	8	79	3.82	64.6	27.4	0	3.64751	151.105
FL050304	238	88	47	90	24.1	872	168	134	270	137	-32.9	514	3.0475	1276.99	7.5	0.004387	8.1	13.46	1.23	87	1	0.2	4.89	8	79	3.82	64.6	27.4	0.0101912	4.51188	223.532
FL050305	238	88	47	90	24.1	872	168	134	270	137	-32.9	514	11.3875	1276.34	7.5	0.004387	3	13.46	1.23	97	1	0.2	4.89	8	79	3.82	64.6	27.4	0.00595139	6.62357	307.62
FL060101	255	92	44	90	23.8	926	176	137	269	131	-33.5	486	47.875	1355	5	0.150374	2	12.92	0.52	1	3	0.26	6.59	14.6	56	6.42	31.3	54.1	0.0489843	4.25483	106.346
FL060102	255	92	44	90	23.8	926	176	137	269	131	-33.5	486	41.62	1355	5	0.150374	7.2	12.92	0.52	1	3	0.26	6.59	14.6	56	6.42	31.3	54.1	0.0497029	5.25485	148.725
FL060103	255	92	44	90	23.8	926	176	137	269	131	-33.5	486	42.1413	1355	5	0.150374	11.7	12.92	0.52	1	3	0.26	6.59	14.6	56	6.42	31.3	54.1	0.040976	3.62559	75.9537
FL060104	255	92	44	90	23.8	926	176	137	269	131	-33.5	486	51.0025	1355	5	0.150374	14.3	12.92	0.52	1	3	0.26	6.59	14.6	56	6.42	31.3	54.1	0.0498485	2.3874	45.855
FL060105	255	92	44	90	23.8	926	176	137	269	131	-33.5	486	55.1725	1355	5	0.150374	23.6	12.92	0.52	1	3	0.26	6.59	14.6	56	6.42	31.3	54.1	0.045513	2.79377	52.8745
FL060201	255	92	44	90	23.8	926	176	137	269	131	-33.5	486	41.0988	1352.46	30.5	0.150374	3	12.92	0.52	7	2	0.26	6.59	14.6	56	6.42	31.3	54.1	0.0182075	3.5323	121.19
FL060202	255	92	44	90	23.8	926	176	137	269	131	-33.5	486	21.2913	1349.92	30.5	0.150374	0.4	12.92	0.52	17	2	0.26	6.59	14.6	56	6.42	31.3	54.1	0.0148395	4.80655	158.075
FL060203	255	92	44	90	23.8	926	176	137	269	131	-33.5	486	19.2062	1347.39	30.5	0.150374	3.8	12.92	0.52	27	2	0.26	6.59	14.6	56	6.42	31.3	54.1	0	6.50014	206.008
FL060204	255	92	44	90	23.8	926	176	137	269	131	-33.5	486	19.7275	1344.85	30.5	0.150374	9.2	12.92	0.52	37	2	0.26	6.59	14.6	56	6.42	31.3	54.1	0	7.05881	242.453
FL060205	255	92	44	90	23.8	926	176	137	269	131	-33.5	486	20.77	1342.31	30.5	0.150374	7.4	12.92	0.52	47	2	0.26	6.59	14.6	56	6.42	31.3	54.1	0	4.88359	168.997
FL060301	255	92	44	90	23.8	926	176	137	269	131	-33.5	486	16.0788	1340.6	20	0.150374	4.2	12.92	0.52	57	2	0.26	6.59	14.6	56	6.42	31.3	54.1	0	5.05871	146.011
FL060302	255	92	44	90	23.8	926	176	137	269	131	-33.5	486	15.0363	1338.89	20	0.150374	3.2	12.92	0.52	67	2	0.26	6.59	14.6	56	6.42	31.3	54.1	0.00211993	5.15952	167.706
FL060303	255	92	44	90	23.8	926	176	137	269	131	-33.5	486	29.6313	1337.18	20	0.150374	7.2	12.92	0.52	77	2	0.26	6.59	14.6	56	6.42	31.3	54.1	0	4.45907	155.189
FL060304	255	92	44	90	23.8	926	176	137	269	131	-33.5	486	51.0025	1335.47	20	0.150374	18.8	12.92	0.52	87	2	0.26	6.59	14.6	56	6.42	31.3	54.1	0	5.10027	186.482
FL060305	255	92	44	90	23.8	926	176	137	269	131	-33.5	486	46.3112	1333.76	20	0.150374	7.8	12.92	0.52	97	2	0.26	6.59	14.6	56	6.42	31.3	54.1	0.00211993	6.07631	209.273
FL070101	255	92	42	89	23.7	929	177	140	267	127	-34	473	10.8663	1419	6.5	0.866831	4.4	12.69	0.19	1	3	0.2	4.89	8	79	3.82	64.6	27.4	0.0181995	7.14861	247.268
FL070102	255	92	42	89	23.7	929	177	140	267	127	-34	473	10.8663	1419	6.5	0.866831	15.8	12.69	0.19	1	3	0.2	4.89	8	79	3.82	64.6	27.4	0.0203195	5.16877	165.793
FL070103	255	92	42	89	23.7	929	177	140	267	127	-34	473	17.6425	1419	6.5	0.866831	4.4	12.69	0.19	1	3	0.2	4.89	8	79	3.82	64.6	27.4	0.0225833	4.47058	145.815
FL070104	255	92	42	89	23.7	929	177	140	267	127	-34	473	17.1213	1419	6.5	0.866831	8.5	12.69	0.19	1	3	0.2	4.89	8	79	3.82	64.6	27.4	0.0423866	4.88348	143.812
FL070105	255	92	42	89	23.7	929	177	140	267	127	-34	473	16.6	1419	6.5	0.866831	26.1	12.69	0.19	1	3	0.2	4.89	8	79	3.82	64.6	27.4	0.0538205	6.17518	156.636
FL070201	255	92	42	89	23.7	929	177	140	267	127	-34	473	8.78125	1416.03	36.5	0.866831	0.4	12.69	0.19	7	2	0.2	4.89	8	79	3.82	64.6	27.4	0.00211993	4.82875	153.2
FL070202	255	92	42	89	23.7	929	177	140	267	127	-34	473	12.9513	1413.05	36.5	0.866831	0.2	12.69	0.19	17	2	0.2	4.89	8	79	3.82	64.6	27.4	0	5.25069	169.923
FL070203	255	92	42	89	23.7	929	177	140	267	127	-34	473	17.1213	1410.08	36.5	0.866831	1.6	12.69	0.19	27	2	0.2	4.89	8	79	3.82	64.6	27.4	0	4.87567	132.196
FL070204	255	92	42	89	23.7	929	177	140	267	127	-34	473	33.28	1407.1	36.5	0.866831	1.4	12.69	0.19	37	2	0.2	4.89	8	79	3.82	64.6	27.4	0.00635979	4.07353	103.546
FL070205	255	92	42	89	23.7	929	177	140	267	127	-34	473	41.62	1404.13	36.5	0.866831	0.2	12.69	0.19	47	2	0.2	4.89	8	79	3.82	64.6	27.4	0	4.65783	139.344
FL070301	255	92	42	89	23.7	929	177	140	267	127	-34	473	24.94	1401.26	35	0.866831	0.6	12.69	0.19	57	2	0.2	4.89	8	79	3.82	64.6	27.4	0	5.7775	197.708
FL070302	255	92	42	89	23.7	929	177	140	267	127	-34	473	21.2913	1398.39	35	0.866831	0.4	12.69	0.19	67	2	0.2	4.89	8	79	3.82	64.6	27.4	0.00423986	4.76485	137.958
FL070303	255	92	42	89	23.7	929	177	140	267	127	-34	473	33.28	1395.53	35	0.866831	1	12.69	0.19	77	2	0.2	4.89	8	79	3.82	64.6	27.4	0	5.33357	176.097
FL070304	255	92	42	89	23.7	929	177	140	267	127	-34	473	39.0137	1392.66	35	0.866831	1.4	12.69	0.19	87	2	0.2	4.89	8	79	3.82	64.6	27.4	0	4.29651	147.03
FL070305	255	92	42	89	23.7	929	177	140	267	127	-34	473	20.77	1389.79	35	0.866831	0.2	12.69	0.19	97	2	0.2	4.89	8	79	3.82	64.6	27.4	0	4.21014	143.155
FL080101	281	99	39	89	23.3	1018	190	144	265	121	-34.6	437	29.6313	1504	8	0.939728	4.4	11.61	-1.25	1	3	0.2	4.89	8	79	3.82	64.6	27.4	0.0291274	9.90544	322.467
FL080102	281	99	39	89	23.3	1018	190	144	265	121	-34.6	437	27.5462	1504	8	0.939728	6.8	11.61	-1.25	1	3	0.2	4.89	8	79	3.82	64.6	27.4	0.0237425	9.69812	323.878
FL080103	281	99	39	89	23.3	1018	190	144	265	121	-34.6	437	27.025	1504	8	0.939728	14.1	11.61	-1.25	1	3	0.2	4.89	8	79	3.82	64.6	27.4	0.0392894	8.42055	240.602
FL080104	281	99	39	89	23.3	1018	190	144	265	121	-34.6	437	25.4613	1504	8	0.939728	19.2	11.61	-1.25	1	3	0.2	4.89	8	79	3.82	64.6	27.4	0.026924	9.81124	328.687
FL080105	281	99	39	89	23.3	1018	190	144	265	121	-34.6	437	22.855	1504	8	0.939728	21.7	11.61	-1.25	1	3	0.2	4.89	8	79	3.82	64.6	27.4	0.0185597	9.46071	323.632
FL080201	281	99	39	89	23.3	1018	190	144	265	121	-34.6	437	24.4188	1506.65	32	0.939728	8.3	11.61	-1.25	7	1	0.2	4.89	8	79	3.82	64.6	27.4	0.00847972	8.58721	302.305
FL080202	281	99	39	89	23.3	1018	190	144	265	121	-34.6	437	27.025	1509.3	32	0.939728	0.2	11.61	-1.25	17	1	0.2	4.89	8	79	3.82	64.6	27.4	0	5.8259	263.469
FL080203	281	99	39	89	23.3	1018	190	144	265	121	-34.6	437	24.4188	1511.95	32	0.939728	8.3	11.61	-1.25	27	1	0.2	4.89	8	79	3.82	64.6	27.4	0	6.51602	309.564
FL080204	281	99	39	89	23.3	1018	190	144	265	121	-34.6	437	19.7275	1514.6	32	0.939728	3.2	11.61	-1.25	37	1	0.2	4.89	8	79	3.82	64.6	27.4	0	6.58318	274.081
FL080205	281	99	39	89	23.3	1018	190	144	265	121	-34.6	437	15.5575	1517.25	32	0.939728	0.4	11.61	-1.25	47	1	0.2	4.89	8	79	3.82	64.6	27.4	0	5.51154	220.142
FL080301	281	99	39	89	23.3	1018	190	144	265	121	-34.6	437	6.69625	1519.6	28	0.939728	1	11.61	-1.25	57	1	0.2	4.89	8	79	3.82	64.6	27.4	0	4.46015	182.975
FL080302	281	99	39	89	23.3	1018	190	144	265	121	-34.6	437	7.73875	1521.94	28	0.939728	0.8	11.61	-1.25	67	1	0.2	4.89	8	79	3.82	64.6	27.4	0	5.43184	222.656
FL080303	281	99	39	89	23.3	1018	190	144	265	121	-34.6	437	4.09	1524.29	28	0.939728	0.4	11.61	-1.25	77	1	0.2	4.89	8	79	3.82	64.6	27.4	0	5.48134	218.224
FL080304	281	99	39	89	23.3	1018	190	144	265	121	-34.6	437	3.0475	1526.64	28	0.939728	7.9	11.61	-1.25	87	1	0.2	4.89	8	79	3.82	64.6	27.4	0	8.14346	295.994
FL080305	281	99	39	89	23.3	1018	190	144	265	121	-34.6	437	5.1325	1528.98	28	0.939728	1.8	11.61	-1.25	97	1	0.2	4.89	8	79	3.82	64.6	27.4	0	6.77191	243.612
FL090101	278	98	37	88	23.3	1007	189	146	265	119	-34.8	435	48.9175	1540	8	0.009316	6.8	11.75	-1.05	1	3	0.2	4.89	8	79	3.82	64.6	27.4	0.0491904	6.74069	187.98
FL090102	278	98	37	88	23.3	1007	189	146	265	119	-34.8	435	59.3425	1540	8	0.009316	4.8	11.75	-1.05	1	3	0.2	4.89	8	79	3.82	64.6	27.4	0.0466138	5.34564	144.587
FL090103	278	98	37	88	23.3	1007	189	146	265	119	-34.8	435	58.8213	1540	8	0.009316	30.6	11.75	-1.05	1	3	0.2	4.89	8	79	3.82	64.6	27.4	0.0398583	5.41063	146.304
FL090104	278	98	37	88	23.3	1007	189	146	265	119	-34.8	435	54.6512	1540	8	0.009316	1.2	11.75	-1.05	1	3	0.2	4.89	8	79	3.82	64.6	27.4	0.0720077	8.12178	223.16
FL090105	278	98	37	88	23.3	1007	189	146	265	119	-34.8	435	40.0563	1540	8	0.009316	0	11.75	-1.05	1	3	0.2	4.89	8	79	3.82	64.6	27.4	0.0543543	6.18462	179.444
FL090201	278	98	37	88	23.3	1007	189	146	265	119	-34.8	435	22.3337	1538.58	16.5	0.009316	0.8	11.75	-1.05	7	1	0.2	4.89	8	79	3.82	64.6	27.4	0.0279824	8.98829	239.502
FL090202	278	98	37	88	23.3	1007	189	146	265	119	-34.8	435	35.8862	1537.16	16.5	0.009316	1.4	11.75	-1.05	17	1	0.2	4.89	8	79	3.82	64.6	27.4	0.0205935	5.54664	172.195
FL090203	278	98	37	88	23.3	1007	189	146	265	119	-34.8	435	65.5975	1535.74	16.5	0.009316	12.3	11.75	-1.05	27	1	0.2	4.89	8	79	3.82	64.6	27.4	0.0459161	5.63995	119.647
FL090204	278	98	37	88	23.3	1007	189	146	265	119	-34.8	435	32.2375	1534.32	16.5	0.009316	0.4	11.75	-1.05	37	1	0.2	4.89	8	79	3.82	64.6	27.4	0.00916218	6.57263	201.874
FL090205	278	98	37	88	23.3	1007	189	146	265	119	-34.8	435	7.73875	1532.9	16.5	0.009316	0.2	11.75	-1.05	47	1	0.2	4.89	8	79	3.82	64.6	27.4	0.00492232	6.51188	241.088
FL090301	278	98	37	88	23.3	1007	189	146	265	119	-34.8	435	15.0363	1530.91	23.5	0.009316	3.2	11.75	-1.05	57	1	0.2	4.89	8	79	3.82	64.6	27.4	0	7.3117	246.099
FL090302	278	98	37	88	23.3	1007	189	146	265	119	-34.8	435	10.8663	1528.91	23.5	0.009316	1	11.75	-1.05	67	1	0.2	4.89	8	79	3.82	64.6	27.4	0.00423986	7.46124	234.188
FL090303	278	98	37	88	23.3	1007	189	146	265	119	-34.8	435	11.9087	1526.92	23.5	0.009316	1	11.75	-1.05	77	1	0.2	4.89	8	79	3.82	64.6	27.4	0	6.90013	288.988
FL090304	278	98	37	88	23.3	1007	189	146	265	119	-34.8	435	19.2062	1524.92	23.5	0.009316	0	11.75	-1.05	87	1	0.2	4.89	8	79	3.82	64.6	27.4	0	4.62292	209.801
FL090305	278	98	37	88	23.3	1007	189	146	265	119	-34.8	435	10.8663	1522.93	23.5	0.009316	0.2	11.75	-1.05	97	1	0.2	4.89	8	79	3.82	64.6	27.4	0	4.74708	220.907
FL100101	299	103	35	88	23	1077	199	148	264	116	-35.1	413	23.3762	1617	7	0.080693	18.8	11.31	-1.63	1	3	0.2	4.89	8	79	3.82	64.6	27.4	0.0180021	5.61421	191.439
FL100102	299	103	35	88	23	1077	199	148	264	116	-35.1	413	36.9287	1617	7	0.080693	14.3	11.31	-1.63	1	3	0.2	4.89	8	79	3.82	64.6	27.4	0.00635979	5.90426	251.724
FL100103	299	103	35	88	23	1077	199	148	264	116	-35.1	413	24.4188	1617	7	0.080693	7.2	11.31	-1.63	1	3	0.2	4.89	8	79	3.82	64.6	27.4	0.0216226	6.20319	188.214
FL100104	299	103	35	88	23	1077	199	148	264	116	-35.1	413	16.6	1617	7	0.080693	8.9	11.31	-1.63	1	3	0.2	4.89	8	79	3.82	64.6	27.4	0.0105997	6.10431	167.236
FL100105	299	103	35	88	23	1077	199	148	264	116	-35.1	413	13.9937	1617	7	0.080693	1.4	11.31	-1.63	1	3	0.2	4.89	8	79	3.82	64.6	27.4	0.00211993	5.34502	213.648
FL100201	299	103	35	88	23	1077	199	148	264	116	-35.1	413	15.5575	1613.79	40	0.080693	11.1	11.31	-1.63	7	2	0.2	4.89	8	79	3.82	64.6	27.4	0	10.2195	325.26
FL100202	299	103	35	88	23	1077	199	148	264	116	-35.1	413	35.8862	1610.57	40	0.080693	11.1	11.31	-1.63	17	2	0.2	4.89	8	79	3.82	64.6	27.4	0.00211993	5.53678	233.751
FL100203	299	103	35	88	23	1077	199	148	264	116	-35.1	413	56.215	1607.36	40	0.080693	4.4	11.31	-1.63	27	2	0.2	4.89	8	79	3.82	64.6	27.4	0	7.56426	278.584
FL100204	299	103	35	88	23	1077	199	148	264	116	-35.1	413	45.2687	1604.14	40	0.080693	1	11.31	-1.63	37	2	0.2	4.89	8	79	3.82	64.6	27.4	0	8.3567	303.552
FL100205	299	103	35	88	23	1077	199	148	264	116	-35.1	413	28.0675	1600.93	40	0.080693	1.2	11.31	-1.63	47	2	0.2	4.89	8	79	3.82	64.6	27.4	0	5.00525	201.467
FL100301	299	103	35	88	23	1077	199	148	264	116	-35.1	413	18.685	1597.72	40	0.080693	1.2	11.31	-1.63	57	1	0.2	4.89	8	79	3.82	64.6	27.4	0	4.71982	201.647
FL100302	299	103	35	88	23	1077	199	148	264	116	-35.1	413	5.1325	1594.5	40	0.080693	3.4	11.31	-1.63	67	1	0.2	4.89	8	79	3.82	64.6	27.4	0	7.07753	287.348
FL100303	299	103	35	88	23	1077	199	148	264	116	-35.1	413	6.175	1591.29	40	0.080693	0.4	11.31	-1.63	77	1	0.2	4.89	8	79	3.82	64.6	27.4	0	8.02733	295.823
FL100304	299	103	35	88	23	1077	199	148	264	116	-35.1	413	12.9513	1588.07	40	0.080693	1.4	11.31	-1.63	87	1	0.2	4.89	8	79	3.82	64.6	27.4	0	7.98634	287.979
FL100305	299	103	35	88	23	1077	199	148	264	116	-35.1	413	12.43	1584.86	40	0.080693	0.6	11.31	-1.63	97	1	0.2	4.89	8	79	3.82	64.6	27.4	0	6.40692	264.476
FL110101	306	105	33	87	22.9	1100	202	150	262	112	-35.6	401	53.6087	1681	3.5	0.999941	30.5	11.2	-1.76	1	3	0.29	7.24	7	109	14.56	33.6	59.3	0.015522	4.68716	168.983
FL110102	306	105	33	87	22.9	1100	202	150	262	112	-35.6	401	25.9825	1681	3.5	0.999941	4.4	11.2	-1.76	1	3	0.29	7.24	7	109	14.56	33.6	59.3	0.00423986	6.41145	287.298
FL110103	306	105	33	87	22.9	1100	202	150	262	112	-35.6	401	19.7275	1681	3.5	0.999941	1.4	11.2	-1.76	1	3	0.29	7.24	7	109	14.56	33.6	59.3	0.00211993	7.18685	278.703
FL110104	306	105	33	87	22.9	1100	202	150	262	112	-35.6	401	22.3337	1681	3.5	0.999941	0.4	11.2	-1.76	1	3	0.29	7.24	7	109	14.56	33.6	59.3	0.00211993	5.69629	190.306
FL110105	306	105	33	87	22.9	1100	202	150	262	112	-35.6	401	13.4725	1681	3.5	0.999941	21	11.2	-1.76	1	3	0.29	7.24	7	109	14.56	33.6	59.3	0.0144311	6.32624	240.36
FL110201	306	105	33	87	22.9	1100	202	150	262	112	-35.6	401	6.69625	1678.77	26.5	0.999941	1.6	11.2	-1.76	7	1	0.29	7.24	7	109	14.56	33.6	59.3	0	6.21437	289.46
FL110202	306	105	33	87	22.9	1100	202	150	262	112	-35.6	401	12.9513	1676.54	26.5	0.999941	1.4	11.2	-1.76	17	1	0.29	7.24	7	109	14.56	33.6	59.3	0	7.18113	272.274
FL110203	306	105	33	87	22.9	1100	202	150	262	112	-35.6	401	18.1637	1674.31	26.5	0.999941	1.2	11.2	-1.76	27	1	0.29	7.24	7	109	14.56	33.6	59.3	0	7.30954	278.925
FL110204	306	105	33	87	22.9	1100	202	150	262	112	-35.6	401	12.9513	1672.08	26.5	0.999941	0.6	11.2	-1.76	37	1	0.29	7.24	7	109	14.56	33.6	59.3	0	6.14639	274.847
FL110205	306	105	33	87	22.9	1100	202	150	262	112	-35.6	401	5.1325	1669.85	26.5	0.999941	0.6	11.2	-1.76	47	1	0.29	7.24	7	109	14.56	33.6	59.3	0	6.6246	305.111
FL110301	306	105	33	87	22.9	1100	202	150	262	112	-35.6	401	16.6	1667.5	28	0.999941	0.2	11.2	-1.76	57	1	0.29	7.24	7	109	14.56	33.6	59.3	0	7.22328	302.734
FL110302	306	105	33	87	22.9	1100	202	150	262	112	-35.6	401	22.855	1665.15	28	0.999941	0.2	11.2	-1.76	67	1	0.29	7.24	7	109	14.56	33.6	59.3	0	3.81255	188.56
FL110303	306	105	33	87	22.9	1100	202	150	262	112	-35.6	401	23.8975	1662.8	28	0.999941	0.2	11.2	-1.76	77	1	0.29	7.24	7	109	14.56	33.6	59.3	0	5.37951	227.698
FL110304	306	105	33	87	22.9	1100	202	150	262	112	-35.6	401	13.4725	1660.46	28	0.999941	0.6	11.2	-1.76	87	1	0.29	7.24	7	109	14.56	33.6	59.3	0	4.4758	162.949
FL110305	306	105	33	87	22.9	1100	202	150	262	112	-35.6	401	-0.08	1658.11	28	0.999941	0.8	11.2	-1.76	97	1	0.29	7.24	7	109	14.56	33.6	59.3	0	4.61478	157.626
FL120101	315	107	31	86	22.8	1131	206	153	261	108	-35.9	388	83.8412	1744	4.5	0.589553	5.4	11.06	-1.91	1	3	0.29	7.24	7	109	14.56	33.6	59.3	0.0197809	3.67637	75.4909
FL120102	315	107	31	86	22.8	1131	206	153	261	108	-35.9	388	87.49	1744	4.5	0.589553	9.3	11.06	-1.91	1	3	0.29	7.24	7	109	14.56	33.6	59.3	0.00704225	3.18805	74.2678
FL120103	315	107	31	86	22.8	1131	206	153	261	108	-35.9	388	92.7025	1744	4.5	0.589553	7.8	11.06	-1.91	1	3	0.29	7.24	7	109	14.56	33.6	59.3	0.0197618	3.29838	79.8154
FL120104	315	107	31	86	22.8	1131	206	153	261	108	-35.9	388	91.66	1744	4.5	0.589553	4.8	11.06	-1.91	1	3	0.29	7.24	7	109	14.56	33.6	59.3	0.00900531	2.76347	68.8695
FL120105	315	107	31	86	22.8	1131	206	153	261	108	-35.9	388	91.1387	1744	4.5	0.589553	14.3	11.06	-1.91	1	3	0.29	7.24	7	109	14.56	33.6	59.3	0.00635979	4.52399	184.135
FL120201	315	107	31	86	22.8	1131	206	153	261	108	-35.9	388	100	1741.28	33	0.589553	8.3	11.06	-1.91	7	3	0.29	7.24	7	109	14.56	33.6	59.3	0.00423986	6.84807	239.648
FL120202	315	107	31	86	22.8	1131	206	153	261	108	-35.9	388	100	1738.55	33	0.589553	0.6	11.06	-1.91	17	3	0.29	7.24	7	109	14.56	33.6	59.3	0	5.97561	207.518
FL120203	315	107	31	86	22.8	1131	206	153	261	108	-35.9	388	100	1735.83	33	0.589553	0.2	11.06	-1.91	27	3	0.29	7.24	7	109	14.56	33.6	59.3	0	5.25526	184.475
FL120204	315	107	31	86	22.8	1131	206	153	261	108	-35.9	388	100	1733.11	33	0.589553	0.2	11.06	-1.91	37	3	0.29	7.24	7	109	14.56	33.6	59.3	0	5.48875	208.787
FL120205	315	107	31	86	22.8	1131	206	153	261	108	-35.9	388	100	1730.38	33	0.589553	1.2	11.06	-1.91	47	3	0.29	7.24	7	109	14.56	33.6	59.3	0	6.40193	220.687
FL120301	315	107	31	86	22.8	1131	206	153	261	108	-35.9	388	100	1727.62	33.5	0.589553	0	11.06	-1.91	57	3	0.29	7.24	7	109	14.56	33.6	59.3	0	6.41019	212.378
FL120302	315	107	31	86	22.8	1131	206	153	261	108	-35.9	388	100	1724.86	33.5	0.589553	0.2	11.06	-1.91	67	3	0.29	7.24	7	109	14.56	33.6	59.3	0	6.28835	253.21
FL120303	315	107	31	86	22.8	1131	206	153	261	108	-35.9	388	100	1722.1	33.5	0.589553	0.6	11.06	-1.91	77	3	0.29	7.24	7	109	14.56	33.6	59.3	0	7.16115	243.475
FL120304	315	107	31	86	22.8	1131	206	153	261	108	-35.9	388	100	1719.35	33.5	0.589553	0.6	11.06	-1.91	87	3	0.29	7.24	7	109	14.56	33.6	59.3	0	6.11564	214.789
FL120305	315	107	31	86	22.8	1131	206	153	261	108	-35.9	388	100	1716.59	33.5	0.589553	4.2	11.06	-1.91	97	3	0.29	7.24	7	109	14.56	33.6	59.3	0	6.23792	225.238
FL130101	324	109	30	85	22.6	1163	212	155	260	105	-36.2	374	41.0988	1817	4.5	0.982826	28.7	10.71	-1.61	1	3	0.29	7.24	7	109	14.56	33.6	59.3	0.0093114	5.73746	207.291
FL130102	324	109	30	85	22.6	1163	212	155	260	105	-36.2	374	30.1525	1817	4.5	0.982826	18.6	10.71	-1.61	1	3	0.29	7.24	7	109	14.56	33.6	59.3	0.00595139	6.17553	247.155
FL130103	324	109	30	85	22.6	1163	212	155	260	105	-36.2	374	29.11	1817	4.5	0.982826	18.6	10.71	-1.61	1	3	0.29	7.24	7	109	14.56	33.6	59.3	0.0151136	6.93391	261.714
FL130104	324	109	30	85	22.6	1163	212	155	260	105	-36.2	374	26.5037	1817	4.5	0.982826	9.1	10.71	-1.61	1	3	0.29	7.24	7	109	14.56	33.6	59.3	0.0171223	6.94751	235.619
FL130105	324	109	30	85	22.6	1163	212	155	260	105	-36.2	374	28.5888	1817	4.5	0.982826	26.1	10.71	-1.61	1	3	0.29	7.24	7	109	14.56	33.6	59.3	0.0193534	4.9472	171.883
FL130201	324	109	30	85	22.6	1163	212	155	260	105	-36.2	374	34.8438	1819.31	27.5	0.982826	0.6	10.71	-1.61	7	1	0.29	7.24	7	109	14.56	33.6	59.3	0	7.02831	280.803
FL130202	324	109	30	85	22.6	1163	212	155	260	105	-36.2	374	10.8663	1821.62	27.5	0.982826	0.6	10.71	-1.61	17	1	0.29	7.24	7	109	14.56	33.6	59.3	0	6.05592	220.941
FL130203	324	109	30	85	22.6	1163	212	155	260	105	-36.2	374	20.77	1823.93	27.5	0.982826	3.8	10.71	-1.61	27	1	0.29	7.24	7	109	14.56	33.6	59.3	0	7.27034	274.699
FL130204	324	109	30	85	22.6	1163	212	155	260	105	-36.2	374	10.345	1826.23	27.5	0.982826	1.4	10.71	-1.61	37	1	0.29	7.24	7	109	14.56	33.6	59.3	0	5.39516	182.127
FL130205	324	109	30	85	22.6	1163	212	155	260	105	-36.2	374	1.48375	1828.54	27.5	0.982826	1.4	10.71	-1.61	47	1	0.29	7.24	7	109	14.56	33.6	59.3	0	5.54155	165.484
FL130301	324	109	30	85	22.6	1163	212	155	260	105	-36.2	374	12.43	1830.05	17.5	0.982826	0.6	10.71	-1.61	57	2	0.29	7.24	7	109	14.56	33.6	59.3	0	4.58313	224.854
FL130302	324	109	30	85	22.6	1163	212	155	260	105	-36.2	374	11.3875	1831.55	17.5	0.982826	0.4	10.71	-1.61	67	2	0.29	7.24	7	109	14.56	33.6	59.3	0	4.67502	191.842
FL130303	324	109	30	85	22.6	1163	212	155	260	105	-36.2	374	0.44125	1833.05	17.5	0.982826	0.4	10.71	-1.61	77	2	0.29	7.24	7	109	14.56	33.6	59.3	0	2.46817	56.5981
FL130304	324	109	30	85	22.6	1163	212	155	260	105	-36.2	374	29.6313	1834.56	17.5	0.982826	3.6	10.71	-1.61	87	2	0.29	7.24	7	109	14.56	33.6	59.3	0.00595139	4.47656	131.822
FL130305	324	109	30	85	22.6	1163	212	155	260	105	-36.2	374	36.4075	1836.06	17.5	0.982826	6	10.71	-1.61	97	2	0.29	7.24	7	109	14.56	33.6	59.3	0	3.50125	99.1723
FL140101	336	112	28	85	22.5	1202	219	157	259	102	-36.4	360	45.2687	1877	17.5	0.839057	19.2	10.05	-1.68	1	3	0.29	7.24	7	109	14.56	33.6	59.3	0	3.6797	82.5455
FL140102	336	112	28	85	22.5	1202	219	157	259	102	-36.4	360	36.9287	1877	17.5	0.839057	10.2	10.05	-1.68	1	3	0.29	7.24	7	109	14.56	33.6	59.3	0	4.44362	96.5035
FL140103	336	112	28	85	22.5	1202	219	157	259	102	-36.4	360	19.7275	1877	17.5	0.839057	11.3	10.05	-1.68	1	3	0.29	7.24	7	109	14.56	33.6	59.3	0.00672002	3.73517	82.286
FL140104	336	112	28	85	22.5	1202	219	157	259	102	-36.4	360	3.56875	1877	17.5	0.839057	21.6	10.05	-1.68	1	3	0.29	7.24	7	109	14.56	33.6	59.3	0.00635979	4.33519	134.563
FL140105	336	112	28	85	22.5	1202	219	157	259	102	-36.4	360	16.0788	1877	17.5	0.839057	4.6	10.05	-1.68	1	3	0.29	7.24	7	109	14.56	33.6	59.3	0.015522	4.4877	120.118
FL140201	336	112	28	85	22.5	1202	219	157	259	102	-36.4	360	36.9287	1875.01	23.5	0.839057	15.4	10.05	-1.68	7	2	0.29	7.24	7	109	14.56	33.6	59.3	0.00423986	5.59846	165.424
FL140202	336	112	28	85	22.5	1202	219	157	259	102	-36.4	360	54.13	1873.01	23.5	0.839057	14.7	10.05	-1.68	17	2	0.29	7.24	7	109	14.56	33.6	59.3	0.00423986	4.68667	139.982
FL140203	336	112	28	85	22.5	1202	219	157	259	102	-36.4	360	56.215	1871.02	23.5	0.839057	7.9	10.05	-1.68	27	2	0.29	7.24	7	109	14.56	33.6	59.3	0	7.29433	267.285
FL140204	336	112	28	85	22.5	1202	219	157	259	102	-36.4	360	69.2462	1869.03	23.5	0.839057	4.8	10.05	-1.68	37	2	0.29	7.24	7	109	14.56	33.6	59.3	0	6.56114	268.651
FL140205	336	112	28	85	22.5	1202	219	157	259	102	-36.4	360	74.4587	1867.03	23.5	0.839057	1.4	10.05	-1.68	47	2	0.29	7.24	7	109	14.56	33.6	59.3	0	7.24576	189.571
FL140301	336	112	28	85	22.5	1202	219	157	259	102	-36.4	360	78.6288	1865.44	18.5	0.839057	8.5	10.05	-1.68	57	2	0.29	7.24	7	109	14.56	33.6	59.3	0	8.45591	232.995
FL140302	336	112	28	85	22.5	1202	219	157	259	102	-36.4	360	80.1925	1863.86	18.5	0.839057	26	10.05	-1.68	67	2	0.29	7.24	7	109	14.56	33.6	59.3	0	5.72859	192.999
FL140303	336	112	28	85	22.5	1202	219	157	259	102	-36.4	360	79.6712	1862.27	18.5	0.839057	31.1	10.05	-1.68	77	2	0.29	7.24	7	109	14.56	33.6	59.3	0	5.26533	214.084
FL140304	336	112	28	85	22.5	1202	219	157	259	102	-36.4	360	85.9262	1860.69	18.5	0.839057	2	10.05	-1.68	87	2	0.29	7.24	7	109	14.56	33.6	59.3	0	6.05087	151.101
FL140305	336	112	28	85	22.5	1202	219	157	259	102	-36.4	360	89.0537	1859.1	18.5	0.839057	1	10.05	-1.68	97	2	0.29	7.24	7	109	14.56	33.6	59.3	0	8.04827	270.631
FL150101	339	114	27	84	22.4	1209	222	159	258	99	-36.7	348	100	1946	5	0.870447	40.6	9.56	-1.64	1	3	0.27	6.85	9.6	78	10.58	24.6	65.8	0	3.17265	61.5518
FL150102	339	114	27	84	22.4	1209	222	159	258	99	-36.7	348	100	1946	5	0.870447	45	9.56	-1.64	1	3	0.27	6.85	9.6	78	10.58	24.6	65.8	0	3.43383	73.4762
FL150103	339	114	27	84	22.4	1209	222	159	258	99	-36.7	348	100	1946	5	0.870447	28.1	9.56	-1.64	1	3	0.27	6.85	9.6	78	10.58	24.6	65.8	0.00211993	2.11948	47.0253
FL150104	339	114	27	84	22.4	1209	222	159	258	99	-36.7	348	100	1946	5	0.870447	11.5	9.56	-1.64	1	3	0.27	6.85	9.6	78	10.58	24.6	65.8	0.00211993	3.66032	88.7919
FL150105	339	114	27	84	22.4	1209	222	159	258	99	-36.7	348	100	1946	5	0.870447	30.5	9.56	-1.64	1	3	0.27	6.85	9.6	78	10.58	24.6	65.8	0.00492232	5.6445	139.811
FL150201	339	114	27	84	22.4	1209	222	159	258	99	-36.7	348	100	1946.35	4	0.870447	38	9.56	-1.64	7	3	0.27	6.85	9.6	78	10.58	24.6	65.8	0	2.72692	61.4606
FL150202	339	114	27	84	22.4	1209	222	159	258	99	-36.7	348	100	1946.7	4	0.870447	26.1	9.56	-1.64	17	3	0.27	6.85	9.6	78	10.58	24.6	65.8	0	5.02136	127.84
FL150203	339	114	27	84	22.4	1209	222	159	258	99	-36.7	348	72.3737	1947.05	4	0.870447	11.7	9.56	-1.64	27	3	0.27	6.85	9.6	78	10.58	24.6	65.8	0	5.21702	119.612
FL150204	339	114	27	84	22.4	1209	222	159	258	99	-36.7	348	71.3313	1947.4	4	0.870447	10.2	9.56	-1.64	37	3	0.27	6.85	9.6	78	10.58	24.6	65.8	0.00847972	5.14304	138.273
FL150205	339	114	27	84	22.4	1209	222	159	258	99	-36.7	348	96.3512	1947.74	4	0.870447	33.1	9.56	-1.64	47	3	0.27	6.85	9.6	78	10.58	24.6	65.8	0.00423986	3.69967	95.9434
FL150301	339	114	27	84	22.4	1209	222	159	258	99	-36.7	348	97.3938	1948.18	5	0.870447	5.4	9.56	-1.64	57	3	0.27	6.85	9.6	78	10.58	24.6	65.8	0.00423986	3.83008	128.374
FL150302	339	114	27	84	22.4	1209	222	159	258	99	-36.7	348	100	1948.62	5	0.870447	14.3	9.56	-1.64	67	3	0.27	6.85	9.6	78	10.58	24.6	65.8	0.00635979	4.18597	132.164
FL150303	339	114	27	84	22.4	1209	222	159	258	99	-36.7	348	83.8412	1949.05	5	0.870447	4.4	9.56	-1.64	77	3	0.27	6.85	9.6	78	10.58	24.6	65.8	0	7.64085	221.917
FL150304	339	114	27	84	22.4	1209	222	159	258	99	-36.7	348	73.4163	1949.49	5	0.870447	4.4	9.56	-1.64	87	3	0.27	6.85	9.6	78	10.58	24.6	65.8	0	6.12113	179.942
FL150305	339	114	27	84	22.4	1209	222	159	258	99	-36.7	348	84.8838	1949.92	5	0.870447	4.4	9.56	-1.64	97	3	0.27	6.85	9.6	78	10.58	24.6	65.8	0	6.92984	190.259
FL160101	367	121	26	83	22	1300	237	160	258	97	-36.8	322	94.2663	2000	15.5	0.759145	14.1	9.3	-1.88	1	3	0.27	6.85	9.6	78	10.58	24.6	65.8	0.00492232	2.39784	61.3397
FL160102	367	121	26	83	22	1300	237	160	258	97	-36.8	322	92.7025	2000	15.5	0.759145	16.7	9.3	-1.88	1	3	0.27	6.85	9.6	78	10.58	24.6	65.8	0	1.46718	26.9396
FL160103	367	121	26	83	22	1300	237	160	258	97	-36.8	322	92.1813	2000	15.5	0.759145	16.4	9.3	-1.88	1	3	0.27	6.85	9.6	78	10.58	24.6	65.8	0.00423986	2.25651	43.7103
FL160104	367	121	26	83	22	1300	237	160	258	97	-36.8	322	92.7025	2000	15.5	0.759145	9.4	9.3	-1.88	1	3	0.27	6.85	9.6	78	10.58	24.6	65.8	0.00211993	2.40944	83.8188
FL160105	367	121	26	83	22	1300	237	160	258	97	-36.8	322	96.3512	2000	15.5	0.759145	11.9	9.3	-1.88	1	3	0.27	6.85	9.6	78	10.58	24.6	65.8	0.00916218	3.13946	111.097
FL160201	367	121	26	83	22	1300	237	160	258	97	-36.8	322	96.3512	2000.13	1.5	0.759145	14.1	9.3	-1.88	7	3	0.27	6.85	9.6	78	10.58	24.6	65.8	0	3.45801	114.15
FL160202	367	121	26	83	22	1300	237	160	258	97	-36.8	322	92.7025	2000.26	1.5	0.759145	4.4	9.3	-1.88	17	3	0.27	6.85	9.6	78	10.58	24.6	65.8	0	3.29449	92.9313
FL160203	367	121	26	83	22	1300	237	160	258	97	-36.8	322	89.575	2000.39	1.5	0.759145	11.7	9.3	-1.88	27	3	0.27	6.85	9.6	78	10.58	24.6	65.8	0	4.56117	105.929
FL160204	367	121	26	83	22	1300	237	160	258	97	-36.8	322	89.575	2000.52	1.5	0.759145	14.9	9.3	-1.88	37	3	0.27	6.85	9.6	78	10.58	24.6	65.8	0	4.58014	134.349
FL160205	367	121	26	83	22	1300	237	160	258	97	-36.8	322	80.1925	2000.65	1.5	0.759145	6.8	9.3	-1.88	47	3	0.27	6.85	9.6	78	10.58	24.6	65.8	0.00423986	5.34134	124.89
FL160301	367	121	26	83	22	1300	237	160	258	97	-36.8	322	79.15	2000.87	2.5	0.759145	3.8	9.3	-1.88	57	3	0.27	6.85	9.6	78	10.58	24.6	65.8	0.00595139	5.02183	135.357
FL160302	367	121	26	83	22	1300	237	160	258	97	-36.8	322	89.575	2001.09	2.5	0.759145	11.7	9.3	-1.88	67	3	0.27	6.85	9.6	78	10.58	24.6	65.8	0.00595139	6.35031	147.1
FL160303	367	121	26	83	22	1300	237	160	258	97	-36.8	322	94.7875	2001.31	2.5	0.759145	3.2	9.3	-1.88	77	3	0.27	6.85	9.6	78	10.58	24.6	65.8	0	4.67105	94.7878
FL160304	367	121	26	83	22	1300	237	160	258	97	-36.8	322	98.9575	2001.53	2.5	0.759145	0.8	9.3	-1.88	87	3	0.27	6.85	9.6	78	10.58	24.6	65.8	0	4.3215	105.445
FL160305	367	121	26	83	22	1300	237	160	258	97	-36.8	322	88.5325	2001.74	2.5	0.759145	0.2	9.3	-1.88	97	3	0.27	6.85	9.6	78	10.58	24.6	65.8	0	4.23305	96.5016
FL170101	415	133	24	81	21.1	1460	261	162	259	97	-36.2	284	95.83	2073	8.5	0.186438	4.2	8.47	-3.24	1	3	0.29	7.16	7.6	99	10.02	31.9	60.5	0.00595139	5.386	162.117
FL170102	415	133	24	81	21.1	1460	261	162	259	97	-36.2	284	93.2237	2073	8.5	0.186438	7.2	8.47	-3.24	1	3	0.29	7.16	7.6	99	10.02	31.9	60.5	0.00945368	2.9087	75.9659
FL170103	415	133	24	81	21.1	1460	261	162	259	97	-36.2	284	91.66	2073	8.5	0.186438	11.1	8.47	-3.24	1	3	0.29	7.16	7.6	99	10.02	31.9	60.5	0.0109599	3.51222	96.1511
FL170104	415	133	24	81	21.1	1460	261	162	259	97	-36.2	284	86.9688	2073	8.5	0.186438	4.8	8.47	-3.24	1	3	0.29	7.16	7.6	99	10.02	31.9	60.5	0.0254718	4.11437	103.879
FL170105	415	133	24	81	21.1	1460	261	162	259	97	-36.2	284	84.8838	2073	8.5	0.186438	1.6	8.47	-3.24	1	3	0.29	7.16	7.6	99	10.02	31.9	60.5	0.0245111	3.57591	92.8227
FL170201	415	133	24	81	21.1	1460	261	162	259	97	-36.2	284	79.6712	2075.94	36	0.186438	5	8.47	-3.24	7	3	0.29	7.16	7.6	99	10.02	31.9	60.5	0	5.14971	187.48
FL170202	415	133	24	81	21.1	1460	261	162	259	97	-36.2	284	33.28	2078.88	36	0.186438	2	8.47	-3.24	17	3	0.29	7.16	7.6	99	10.02	31.9	60.5	0	7.00601	206.344
FL170203	415	133	24	81	21.1	1460	261	162	259	97	-36.2	284	48.9175	2081.82	36	0.186438	3.6	8.47	-3.24	27	3	0.29	7.16	7.6	99	10.02	31.9	60.5	0	4.92095	180.474
FL170204	415	133	24	81	21.1	1460	261	162	259	97	-36.2	284	96.3512	2084.76	36	0.186438	9.5	8.47	-3.24	37	3	0.29	7.16	7.6	99	10.02	31.9	60.5	0	6.27078	213.351
FL170205	415	133	24	81	21.1	1460	261	162	259	97	-36.2	284	94.7875	2087.69	36	0.186438	4.8	8.47	-3.24	47	3	0.29	7.16	7.6	99	10.02	31.9	60.5	0	6.16785	189.667
FL170301	415	133	24	81	21.1	1460	261	162	259	97	-36.2	284	93.745	2089.53	21.5	0.186438	1.4	8.47	-3.24	57	3	0.29	7.16	7.6	99	10.02	31.9	60.5	0	7.12682	214.147
FL170302	415	133	24	81	21.1	1460	261	162	259	97	-36.2	284	93.2237	2091.36	21.5	0.186438	1.4	8.47	-3.24	67	3	0.29	7.16	7.6	99	10.02	31.9	60.5	0	7.54322	216.216
FL170303	415	133	24	81	21.1	1460	261	162	259	97	-36.2	284	93.745	2093.19	21.5	0.186438	1.6	8.47	-3.24	77	3	0.29	7.16	7.6	99	10.02	31.9	60.5	0	6.85345	206.76
FL170304	415	133	24	81	21.1	1460	261	162	259	97	-36.2	284	95.83	2095.02	21.5	0.186438	4.4	8.47	-3.24	87	3	0.29	7.16	7.6	99	10.02	31.9	60.5	0	5.98018	177.476
FL170305	415	133	24	81	21.1	1460	261	162	259	97	-36.2	284	97.915	2096.86	21.5	0.186438	14.7	8.47	-3.24	97	3	0.29	7.16	7.6	99	10.02	31.9	60.5	0.00635979	6.58384	176.112
FL180101	409	132	22	80	21	1437	259	165	257	93	-36.7	278	94.2663	2139	18	0.739131	0.4	8.41	-3.09	1	3	0.29	7.21	9.3	102	8.03	25.2	65.4	0.00635979	3.17308	66.9216
FL180102	409	132	22	80	21	1437	259	165	257	93	-36.7	278	93.745	2139	18	0.739131	0.4	8.41	-3.09	1	3	0.29	7.21	9.3	102	8.03	25.2	65.4	0.00492232	2.92099	85.6766
FL180103	409	132	22	80	21	1437	259	165	257	93	-36.7	278	93.745	2139	18	0.739131	0.4	8.41	-3.09	1	3	0.29	7.21	9.3	102	8.03	25.2	65.4	0.0105997	2.79384	84.6428
FL180104	409	132	22	80	21	1437	259	165	257	93	-36.7	278	95.3087	2139	18	0.739131	0.8	8.41	-3.09	1	3	0.29	7.21	9.3	102	8.03	25.2	65.4	0.00847972	2.90079	75.5
FL180105	409	132	22	80	21	1437	259	165	257	93	-36.7	278	94.2663	2139	18	0.739131	3.2	8.41	-3.09	1	3	0.29	7.21	9.3	102	8.03	25.2	65.4	0.00423986	3.64581	93.563
FL180201	409	132	22	80	21	1437	259	165	257	93	-36.7	278	97.3938	2138.17	9.5	0.739131	7	8.41	-3.09	7	3	0.29	7.21	9.3	102	8.03	25.2	65.4	0.00423986	4.69722	121.905
FL180202	409	132	22	80	21	1437	259	165	257	93	-36.7	278	78.6288	2137.35	9.5	0.739131	21.6	8.41	-3.09	17	3	0.29	7.21	9.3	102	8.03	25.2	65.4	0.00423986	5.91975	158.354
FL180203	409	132	22	80	21	1437	259	165	257	93	-36.7	278	78.1075	2136.52	9.5	0.739131	19.7	8.41	-3.09	27	3	0.29	7.21	9.3	102	8.03	25.2	65.4	0	6.18161	170.595
FL180204	409	132	22	80	21	1437	259	165	257	93	-36.7	278	99.4788	2135.7	9.5	0.739131	43	8.41	-3.09	37	3	0.29	7.21	9.3	102	8.03	25.2	65.4	0	4.906	108.404
FL180205	409	132	22	80	21	1437	259	165	257	93	-36.7	278	83.32	2134.87	9.5	0.739131	30.6	8.41	-3.09	47	3	0.29	7.21	9.3	102	8.03	25.2	65.4	0	4.91801	130.088
FL180301	409	132	22	80	21	1437	259	165	257	93	-36.7	278	79.6712	2134.79	1	0.739131	19.2	8.41	-3.09	57	3	0.29	7.21	9.3	102	8.03	25.2	65.4	0.00211993	5.01376	124.016
FL180302	409	132	22	80	21	1437	259	165	257	93	-36.7	278	90.6175	2134.7	1	0.739131	30.5	8.41	-3.09	67	3	0.29	7.21	9.3	102	8.03	25.2	65.4	0.00211993	5.2486	139.856
FL180303	409	132	22	80	21	1437	259	165	257	93	-36.7	278	87.49	2134.61	1	0.739131	7.8	8.41	-3.09	77	3	0.29	7.21	9.3	102	8.03	25.2	65.4	0	4.20343	120.796
FL180304	409	132	22	80	21	1437	259	165	257	93	-36.7	278	85.9262	2134.52	1	0.739131	11.5	8.41	-3.09	87	3	0.29	7.21	9.3	102	8.03	25.2	65.4	0	5.30039	140.421
FL180305	409	132	22	80	21	1437	259	165	257	93	-36.7	278	92.1813	2134.44	1	0.739131	4.6	8.41	-3.09	97	3	0.29	7.21	9.3	102	8.03	25.2	65.4	0	4.91413	116.095
FL190101	399	130	20	78	21	1400	256	167	256	89	-37.2	273	76.0225	2200	23	0.620479	21.2	8.22	-3.11	1	3	0.29	7.21	9.3	102	8.03	25.2	65.4	0.00635979	1.99727	67.8027
FL190102	399	130	20	78	21	1400	256	167	256	89	-37.2	273	40.0563	2200	23	0.620479	16.7	8.22	-3.11	1	3	0.29	7.21	9.3	102	8.03	25.2	65.4	0.0152628	2.6653	92.2228
FL190103	399	130	20	78	21	1400	256	167	256	89	-37.2	273	11.3875	2200	23	0.620479	9.3	8.22	-3.11	1	3	0.29	7.21	9.3	102	8.03	25.2	65.4	0.00423986	3.82839	153.762
FL190104	399	130	20	78	21	1400	256	167	256	89	-37.2	273	24.4188	2200	23	0.620479	12.2	8.22	-3.11	1	3	0.29	7.21	9.3	102	8.03	25.2	65.4	0.00211993	5.11191	150.574
FL190105	399	130	20	78	21	1400	256	167	256	89	-37.2	273	33.8013	2200	23	0.620479	49.7	8.22	-3.11	1	3	0.29	7.21	9.3	102	8.03	25.2	65.4	0	3.52819	107.045
FL190201	399	130	20	78	21	1400	256	167	256	89	-37.2	273	8.26	2200.13	1.5	0.620479	0.6	8.22	-3.11	7	2	0.29	7.21	9.3	102	8.03	25.2	65.4	0	3.25175	133.54
FL190202	399	130	20	78	21	1400	256	167	256	89	-37.2	273	3.0475	2200.26	1.5	0.620479	0.6	8.22	-3.11	17	2	0.29	7.21	9.3	102	8.03	25.2	65.4	0	3.14138	135.259
FL190203	399	130	20	78	21	1400	256	167	256	89	-37.2	273	14.515	2200.39	1.5	0.620479	3.6	8.22	-3.11	27	2	0.29	7.21	9.3	102	8.03	25.2	65.4	0	3.29616	136.088
FL190204	399	130	20	78	21	1400	256	167	256	89	-37.2	273	52.5662	2200.52	1.5	0.620479	4	8.22	-3.11	37	2	0.29	7.21	9.3	102	8.03	25.2	65.4	0	4.13173	132.497
FL190205	399	130	20	78	21	1400	256	167	256	89	-37.2	273	48.9175	2200.65	1.5	0.620479	14.1	8.22	-3.11	47	2	0.29	7.21	9.3	102	8.03	25.2	65.4	0	4.14551	139.186
FL190301	399	130	20	78	21	1400	256	167	256	89	-37.2	273	16.6	2200.79	1.5	0.620479	17.3	8.22	-3.11	57	2	0.29	7.21	9.3	102	8.03	25.2	65.4	0.00423986	4.64002	156.892
FL190302	399	130	20	78	21	1400	256	167	256	89	-37.2	273	19.7275	2200.92	1.5	0.620479	0.4	8.22	-3.11	67	2	0.29	7.21	9.3	102	8.03	25.2	65.4	0	2.37867	111.319
FL190303	399	130	20	78	21	1400	256	167	256	89	-37.2	273	16.6	2201.05	1.5	0.620479	0.2	8.22	-3.11	77	2	0.29	7.21	9.3	102	8.03	25.2	65.4	0	2.74165	117.594
FL190304	399	130	20	78	21	1400	256	167	256	89	-37.2	273	17.1213	2201.18	1.5	0.620479	0	8.22	-3.11	87	2	0.29	7.21	9.3	102	8.03	25.2	65.4	0	2.70598	114.71
FL190305	399	130	20	78	21	1400	256	167	256	89	-37.2	273	29.6313	2201.31	1.5	0.620479	10.5	8.22	-3.11	97	2	0.29	7.21	9.3	102	8.03	25.2	65.4	0	2.72595	108.26
FL200101	408	132	18	76	20.7	1428	260	169	255	86	-37.4	261	82.7988	2264	23.5	0.408862	28.7	7.92	-3.51	1	3	0.18	4.43	7.7	126	12.15	35.9	56.4	0	2.97096	118.376
FL200102	408	132	18	76	20.7	1428	260	169	255	86	-37.4	261	87.49	2264	23.5	0.408862	12.6	7.92	-3.51	1	3	0.18	4.43	7.7	126	12.15	35.9	56.4	0	3.51653	130.221
FL200103	408	132	18	76	20.7	1428	260	169	255	86	-37.4	261	94.2663	2264	23.5	0.408862	3	7.92	-3.51	1	3	0.18	4.43	7.7	126	12.15	35.9	56.4	0.00492232	3.72413	126.956
FL200104	408	132	18	76	20.7	1428	260	169	255	86	-37.4	261	90.0963	2264	23.5	0.408862	7.4	7.92	-3.51	1	3	0.18	4.43	7.7	126	12.15	35.9	56.4	0	3.77712	129.359
FL200105	408	132	18	76	20.7	1428	260	169	255	86	-37.4	261	60.385	2264	23.5	0.408862	18.8	7.92	-3.51	1	3	0.18	4.43	7.7	126	12.15	35.9	56.4	0	3.89367	128.104
FL200201	408	132	18	76	20.7	1428	260	169	255	86	-37.4	261	100	2263.87	1.5	0.408862	11.9	7.92	-3.51	7	3	0.18	4.43	7.7	126	12.15	35.9	56.4	0	3.39453	121.887
FL200202	408	132	18	76	20.7	1428	260	169	255	86	-37.4	261	100	2263.74	1.5	0.408862	8.7	7.92	-3.51	17	3	0.18	4.43	7.7	126	12.15	35.9	56.4	0	3.87287	132.602
FL200203	408	132	18	76	20.7	1428	260	169	255	86	-37.4	261	95.83	2263.61	1.5	0.408862	14.1	7.92	-3.51	27	3	0.18	4.43	7.7	126	12.15	35.9	56.4	0.00211993	3.84337	125.852
FL200204	408	132	18	76	20.7	1428	260	169	255	86	-37.4	261	80.1925	2263.48	1.5	0.408862	48	7.92	-3.51	37	3	0.18	4.43	7.7	126	12.15	35.9	56.4	0	3.70047	115.909
FL200205	408	132	18	76	20.7	1428	260	169	255	86	-37.4	261	74.98	2263.35	1.5	0.408862	57	7.92	-3.51	47	3	0.18	4.43	7.7	126	12.15	35.9	56.4	0	3.42792	121.746
FL200301	408	132	18	76	20.7	1428	260	169	255	86	-37.4	261	73.9375	2262.65	8	0.408862	24.2	7.92	-3.51	57	2	0.18	4.43	7.7	126	12.15	35.9	56.4	0	4.16941	124.588
FL200302	408	132	18	76	20.7	1428	260	169	255	86	-37.4	261	55.6937	2261.95	8	0.408862	1.6	7.92	-3.51	67	2	0.18	4.43	7.7	126	12.15	35.9	56.4	0	5.61814	178.885
FL200303	408	132	18	76	20.7	1428	260	169	255	86	-37.4	261	37.45	2261.26	8	0.408862	16.7	7.92	-3.51	77	2	0.18	4.43	7.7	126	12.15	35.9	56.4	0	3.80666	122.325
FL200304	408	132	18	76	20.7	1428	260	169	255	86	-37.4	261	40.0563	2260.56	8	0.408862	27.7	7.92	-3.51	87	2	0.18	4.43	7.7	126	12.15	35.9	56.4	0	5.37815	158.839
FL200305	408	132	18	76	20.7	1428	260	169	255	86	-37.4	261	43.705	2259.87	8	0.408862	4.6	7.92	-3.51	97	2	0.18	4.43	7.7	126	12.15	35.9	56.4	0	4.04681	150.027
MH010101	187	83	64	91	21.5	608	169	119	275	156	-21.6	532	100	902	5.5	0.45833	1.8	15.42	1.15	1	3	0.13	3.23	39.2	97	1.28	19.3	41.6	0.077564	4.25455	73.3412
MH010102	187	83	64	91	21.5	608	169	119	275	156	-21.6	532	100	902	5.5	0.45833	7.8	15.42	1.15	1	3	0.13	3.23	39.2	97	1.28	19.3	41.6	0.0751365	4.66421	92.0415
MH010103	187	83	64	91	21.5	608	169	119	275	156	-21.6	532	100	902	5.5	0.45833	7.8	15.42	1.15	1	3	0.13	3.23	39.2	97	1.28	19.3	41.6	0.0659997	3.77795	68.4161
MH010104	187	83	64	91	21.5	608	169	119	275	156	-21.6	532	90.0963	902	5.5	0.45833	12.3	15.42	1.15	1	3	0.13	3.23	39.2	97	1.28	19.3	41.6	0.0675592	3.74458	66.736
MH010105	187	83	64	91	21.5	608	169	119	275	156	-21.6	532	89.575	902	5.5	0.45833	14.1	15.42	1.15	1	3	0.13	3.23	39.2	97	1.28	19.3	41.6	0.0573622	3.26837	44.7975
MH010201	187	83	64	91	21.5	608	169	119	275	156	-21.6	532	100	902.262	3	0.45833	1.4	15.42	1.15	7	2	0.13	3.23	39.2	97	1.28	19.3	41.6	0.0811343	5.7631	100.819
MH010202	187	83	64	91	21.5	608	169	119	275	156	-21.6	532	97.915	902.523	3	0.45833	9.5	15.42	1.15	17	2	0.13	3.23	39.2	97	1.28	19.3	41.6	0.0811419	5.06843	86.6168
MH010203	187	83	64	91	21.5	608	169	119	275	156	-21.6	532	97.915	902.785	3	0.45833	2.4	15.42	1.15	27	2	0.13	3.23	39.2	97	1.28	19.3	41.6	0.055533	5.17235	81.0049
MH010204	187	83	64	91	21.5	608	169	119	275	156	-21.6	532	100	903.047	3	0.45833	3.4	15.42	1.15	37	2	0.13	3.23	39.2	97	1.28	19.3	41.6	0.091012	5.64149	82.5523
MH010205	187	83	64	91	21.5	608	169	119	275	156	-21.6	532	100	903.308	3	0.45833	1.8	15.42	1.15	47	2	0.13	3.23	39.2	97	1.28	19.3	41.6	0.0657104	3.60215	60.9546
MH010301	187	83	64	91	21.5	608	169	119	275	156	-21.6	532	100	903.744	5	0.45833	16.9	15.42	1.15	57	2	0.13	3.23	39.2	97	1.28	19.3	41.6	0.0765086	3.1926	57.8036
MH010302	187	83	64	91	21.5	608	169	119	275	156	-21.6	532	92.1813	904.18	5	0.45833	30.6	15.42	1.15	67	2	0.13	3.23	39.2	97	1.28	19.3	41.6	0.0742592	3.41916	68.7193
MH010303	187	83	64	91	21.5	608	169	119	275	156	-21.6	532	86.4475	904.616	5	0.45833	23	15.42	1.15	77	2	0.13	3.23	39.2	97	1.28	19.3	41.6	0.044766	2.49279	75.0203
MH010304	187	83	64	91	21.5	608	169	119	275	156	-21.6	532	44.2262	905.052	5	0.45833	10.5	15.42	1.15	87	2	0.13	3.23	39.2	97	1.28	19.3	41.6	0.0866615	3.05882	42.1383
MH010305	187	83	64	91	21.5	608	169	119	275	156	-21.6	532	49.96	905.487	5	0.45833	4.8	15.42	1.15	97	2	0.13	3.23	39.2	97	1.28	19.3	41.6	0.0750759	4.44504	120.553
MH020101	191	85	62	91	21.5	623	172	120	274	154	-21.9	520	97.3938	961	17	0.800267	14.7	15.22	0.94	1	3	0.09	2.01	28.5	41	2.28	30.3	41.2	0.0526351	5.54838	98.4519
MH020102	191	85	62	91	21.5	623	172	120	274	154	-21.9	520	98.4362	961	17	0.800267	38	15.22	0.94	1	3	0.09	2.01	28.5	41	2.28	30.3	41.2	0.0575834	4.54516	82.7179
MH020103	191	85	62	91	21.5	623	172	120	274	154	-21.9	520	93.745	961	17	0.800267	26.6	15.22	0.94	1	3	0.09	2.01	28.5	41	2.28	30.3	41.2	0.0535774	3.91194	69.3202
MH020104	191	85	62	91	21.5	623	172	120	274	154	-21.9	520	92.1813	961	17	0.800267	7.4	15.22	0.94	1	3	0.09	2.01	28.5	41	2.28	30.3	41.2	0.0606592	5.5495	77.4591
MH020105	191	85	62	91	21.5	623	172	120	274	154	-21.9	520	98.4362	961	17	0.800267	9.9	15.22	0.94	1	3	0.09	2.01	28.5	41	2.28	30.3	41.2	0.051086	4.92709	75.5156
MH020201	191	85	62	91	21.5	623	172	120	274	154	-21.9	520	62.47	963.113	25	0.800267	5	15.22	0.94	7	2	0.09	2.01	28.5	41	2.28	30.3	41.2	0.05571	4.79893	102.734
MH020202	191	85	62	91	21.5	623	172	120	274	154	-21.9	520	100	965.226	25	0.800267	0.2	15.22	0.94	17	2	0.09	2.01	28.5	41	2.28	30.3	41.2	0.0672805	4.8845	129.034
MH020203	191	85	62	91	21.5	623	172	120	274	154	-21.9	520	100	967.339	25	0.800267	0	15.22	0.94	27	2	0.09	2.01	28.5	41	2.28	30.3	41.2	0.061153	3.54136	81.4084
MH020204	191	85	62	91	21.5	623	172	120	274	154	-21.9	520	95.83	969.452	25	0.800267	0.2	15.22	0.94	37	2	0.09	2.01	28.5	41	2.28	30.3	41.2	0.0684815	5.74483	146.279
MH020205	191	85	62	91	21.5	623	172	120	274	154	-21.9	520	68.725	971.565	25	0.800267	11.1	15.22	0.94	47	2	0.09	2.01	28.5	41	2.28	30.3	41.2	0.0679367	4.52369	105.134
MH020301	191	85	62	91	21.5	623	172	120	274	154	-21.9	520	64.0338	972.817	14.5	0.800267	0.4	15.22	0.94	57	2	0.09	2.01	28.5	41	2.28	30.3	41.2	0.0885529	4.4331	79.8749
MH020302	191	85	62	91	21.5	623	172	120	274	154	-21.9	520	32.7588	974.069	14.5	0.800267	4	15.22	0.94	67	2	0.09	2.01	28.5	41	2.28	30.3	41.2	0.0505459	3.66315	87.3739
MH020303	191	85	62	91	21.5	623	172	120	274	154	-21.9	520	42.1413	975.321	14.5	0.800267	1	15.22	0.94	77	2	0.09	2.01	28.5	41	2.28	30.3	41.2	0.0716302	5.07303	119.638
MH020304	191	85	62	91	21.5	623	172	120	274	154	-21.9	520	92.1813	976.573	14.5	0.800267	0.6	15.22	0.94	87	2	0.09	2.01	28.5	41	2.28	30.3	41.2	0.073399	5.02865	81.651
MH020305	191	85	62	91	21.5	623	172	120	274	154	-21.9	520	100	977.825	14.5	0.800267	0.8	15.22	0.94	97	2	0.09	2.01	28.5	41	2.28	30.3	41.2	0.0745696	5.49066	127.26
MH030101	194	87	61	91	21.4	643	175	121	274	153	-22.1	502	100	1042	10	0.990172	4.8	14.61	0.35	1	3	0.09	2.18	32.3	41	2.3	23.2	44.5	0.0649947	4.37763	89.1586
MH030102	194	87	61	91	21.4	643	175	121	274	153	-22.1	502	100	1042	10	0.990172	1.4	14.61	0.35	1	3	0.09	2.18	32.3	41	2.3	23.2	44.5	0.0670343	4.53561	85.7415
MH030103	194	87	61	91	21.4	643	175	121	274	153	-22.1	502	100	1042	10	0.990172	5.4	14.61	0.35	1	3	0.09	2.18	32.3	41	2.3	23.2	44.5	0.0683833	4.81002	86.7385
MH030104	194	87	61	91	21.4	643	175	121	274	153	-22.1	502	100	1042	10	0.990172	1	14.61	0.35	1	3	0.09	2.18	32.3	41	2.3	23.2	44.5	0.053099	3.96625	72.5502
MH030105	194	87	61	91	21.4	643	175	121	274	153	-22.1	502	100	1042	10	0.990172	3.8	14.61	0.35	1	3	0.09	2.18	32.3	41	2.3	23.2	44.5	0.0735985	4.50331	74.3016
MH030201	194	87	61	91	21.4	643	175	121	274	153	-22.1	502	100	1043.34	15.5	0.990172	0.8	14.61	0.35	7	2	0.09	2.18	32.3	41	2.3	23.2	44.5	0.0493547	4.15282	65.934
MH030202	194	87	61	91	21.4	643	175	121	274	153	-22.1	502	100	1044.67	15.5	0.990172	0.6	14.61	0.35	17	2	0.09	2.18	32.3	41	2.3	23.2	44.5	0.0628479	4.48292	70.0037
MH030203	194	87	61	91	21.4	643	175	121	274	153	-22.1	502	100	1046.01	15.5	0.990172	0.4	14.61	0.35	27	2	0.09	2.18	32.3	41	2.3	23.2	44.5	0.0618606	4.15157	69.4944
MH030204	194	87	61	91	21.4	643	175	121	274	153	-22.1	502	100	1047.34	15.5	0.990172	0.2	14.61	0.35	37	2	0.09	2.18	32.3	41	2.3	23.2	44.5	0.0687426	4.18504	72.7242
MH030205	194	87	61	91	21.4	643	175	121	274	153	-22.1	502	100	1048.68	15.5	0.990172	0.2	14.61	0.35	47	2	0.09	2.18	32.3	41	2.3	23.2	44.5	0.052671	3.17655	59.7272
MH030301	194	87	61	91	21.4	643	175	121	274	153	-22.1	502	100	1050.31	19	0.990172	0.8	14.61	0.35	57	2	0.09	2.18	32.3	41	2.3	23.2	44.5	0.0737209	4.28316	76.1906
MH030302	194	87	61	91	21.4	643	175	121	274	153	-22.1	502	100	1051.94	19	0.990172	1	14.61	0.35	67	2	0.09	2.18	32.3	41	2.3	23.2	44.5	0.0484915	2.9783	62.5914
MH030303	194	87	61	91	21.4	643	175	121	274	153	-22.1	502	100	1053.56	19	0.990172	0.8	14.61	0.35	77	2	0.09	2.18	32.3	41	2.3	23.2	44.5	0.0660599	3.68057	75.0264
MH030304	194	87	61	91	21.4	643	175	121	274	153	-22.1	502	100	1055.19	19	0.990172	0.2	14.61	0.35	87	2	0.09	2.18	32.3	41	2.3	23.2	44.5	0.0699948	3.12823	63.108
MH030305	194	87	61	91	21.4	643	175	121	274	153	-22.1	502	100	1056.82	19	0.990172	0.4	14.61	0.35	97	2	0.09	2.18	32.3	41	2.3	23.2	44.5	0.0527701	2.61987	57.2181
MH040101	200	90	53	90	21.5	677	182	129	265	136	-25.1	495	88.0113	1063	3	0.001175	29	13.83	-0.57	1	3	0.16	4.06	18.9	86	1.45	27.7	53.4	0.0455929	3.3706	58.894
MH040102	200	90	53	90	21.5	677	182	129	265	136	-25.1	495	89.575	1063	3	0.001175	35.9	13.83	-0.57	1	3	0.16	4.06	18.9	86	1.45	27.7	53.4	0.00759987	0.773934	10.7767
MH040103	200	90	53	90	21.5	677	182	129	265	136	-25.1	495	88.5325	1063	3	0.001175	49.9	13.83	-0.57	1	3	0.16	4.06	18.9	86	1.45	27.7	53.4	0.0127196	0.814404	12.9238
MH040104	200	90	53	90	21.5	677	182	129	265	136	-25.1	495	92.7025	1063	3	0.001175	9.3	13.83	-0.57	1	3	0.16	4.06	18.9	86	1.45	27.7	53.4	0	0.283303	2.91986
MH040105	200	90	53	90	21.5	677	182	129	265	136	-25.1	495	96.3512	1063	3	0.001175	8.7	13.83	-0.57	1	3	0.16	4.06	18.9	86	1.45	27.7	53.4	0.0622886	6.75749	153.16
MH040201	200	90	53	90	21.5	677	182	129	265	136	-25.1	495	74.98	1062.87	1.5	0.001175	14.7	13.83	-0.57	7	2	0.16	4.06	18.9	86	1.45	27.7	53.4	0.0803137	4.22135	69.4869
MH040202	200	90	53	90	21.5	677	182	129	265	136	-25.1	495	28.0675	1062.74	1.5	0.001175	18.7	13.83	-0.57	17	2	0.16	4.06	18.9	86	1.45	27.7	53.4	0.0663883	6.28181	159.827
MH040203	200	90	53	90	21.5	677	182	129	265	136	-25.1	495	32.7588	1062.61	1.5	0.001175	28.1	13.83	-0.57	27	2	0.16	4.06	18.9	86	1.45	27.7	53.4	0.0176799	6.38842	216.415
MH040204	200	90	53	90	21.5	677	182	129	265	136	-25.1	495	69.2462	1062.48	1.5	0.001175	3.2	13.83	-0.57	37	2	0.16	4.06	18.9	86	1.45	27.7	53.4	0.050944	6.43334	192.583
MH040205	200	90	53	90	21.5	677	182	129	265	136	-25.1	495	53.0875	1062.35	1.5	0.001175	1.4	13.83	-0.57	47	2	0.16	4.06	18.9	86	1.45	27.7	53.4	0.0596198	7.58758	252.274
MH040301	200	90	53	90	21.5	677	182	129	265	136	-25.1	495	35.365	1061.26	12.5	0.001175	1.4	13.83	-0.57	57	2	0.16	4.06	18.9	86	1.45	27.7	53.4	0.0260491	8.13039	278.709
MH040302	200	90	53	90	21.5	677	182	129	265	136	-25.1	495	48.9175	1060.18	12.5	0.001175	1.4	13.83	-0.57	67	2	0.16	4.06	18.9	86	1.45	27.7	53.4	0.0369491	6.76667	244.043
MH040303	200	90	53	90	21.5	677	182	129	265	136	-25.1	495	70.2887	1059.1	12.5	0.001175	0.6	13.83	-0.57	77	2	0.16	4.06	18.9	86	1.45	27.7	53.4	0.0394462	8.13508	267.73
MH040304	200	90	53	90	21.5	677	182	129	265	136	-25.1	495	80.7138	1058.02	12.5	0.001175	1	13.83	-0.57	87	2	0.16	4.06	18.9	86	1.45	27.7	53.4	0.0545576	7.22606	247.655
MH040305	200	90	53	90	21.5	677	182	129	265	136	-25.1	495	81.235	1056.93	12.5	0.001175	3.6	13.83	-0.57	97	2	0.16	4.06	18.9	86	1.45	27.7	53.4	0.0456971	6.55657	199.327
MH050101	208	92	51	90	21.5	699	188	131	266	135	-25.3	463	68.2038	1149	7	0.172966	21.2	13.05	0.08	1	3	0.16	4.06	18.9	86	1.45	27.7	53.4	0.0764708	6.8992	156.059
MH050102	208	92	51	90	21.5	699	188	131	266	135	-25.3	463	67.1612	1149	7	0.172966	17.1	13.05	0.08	1	3	0.16	4.06	18.9	86	1.45	27.7	53.4	0.0782879	6.68507	131.702
MH050103	208	92	51	90	21.5	699	188	131	266	135	-25.3	463	64.555	1149	7	0.172966	14.3	13.05	0.08	1	3	0.16	4.06	18.9	86	1.45	27.7	53.4	0.0713995	6.72531	188.019
MH050104	208	92	51	90	21.5	699	188	131	266	135	-25.3	463	67.6825	1149	7	0.172966	45.2	13.05	0.08	1	3	0.16	4.06	18.9	86	1.45	27.7	53.4	0.0820673	6.161	145.636
MH050105	208	92	51	90	21.5	699	188	131	266	135	-25.3	463	75.5013	1149	7	0.172966	28.7	13.05	0.08	1	3	0.16	4.06	18.9	86	1.45	27.7	53.4	0.0798092	5.28158	101.407
MH050201	208	92	51	90	21.5	699	188	131	266	135	-25.3	463	47.875	1152.41	43	0.172966	1.6	13.05	0.08	7	2	0.16	4.06	18.9	86	1.45	27.7	53.4	0.073316	9.13429	256.88
MH050202	208	92	51	90	21.5	699	188	131	266	135	-25.3	463	23.8975	1155.82	43	0.172966	7.4	13.05	0.08	17	2	0.16	4.06	18.9	86	1.45	27.7	53.4	0.0769737	9.1131	244.17
MH050203	208	92	51	90	21.5	699	188	131	266	135	-25.3	463	20.2488	1159.23	43	0.172966	0.8	13.05	0.08	27	2	0.16	4.06	18.9	86	1.45	27.7	53.4	0.0395172	7.3204	241.169
MH050204	208	92	51	90	21.5	699	188	131	266	135	-25.3	463	24.4188	1162.64	43	0.172966	0.6	13.05	0.08	37	2	0.16	4.06	18.9	86	1.45	27.7	53.4	0.0518557	10.4078	295.575
MH050205	208	92	51	90	21.5	699	188	131	266	135	-25.3	463	30.6737	1166.05	43	0.172966	4.4	13.05	0.08	47	2	0.16	4.06	18.9	86	1.45	27.7	53.4	0.0524607	8.44622	256.388
MH050301	208	92	51	90	21.5	699	188	131	266	135	-25.3	463	28.5888	1168.4	28	0.172966	0.8	13.05	0.08	57	2	0.16	4.06	18.9	86	1.45	27.7	53.4	0.0418761	6.15943	187.848
MH050302	208	92	51	90	21.5	699	188	131	266	135	-25.3	463	32.7588	1170.74	28	0.172966	0.6	13.05	0.08	67	2	0.16	4.06	18.9	86	1.45	27.7	53.4	0.0595924	6.94106	214.733
MH050303	208	92	51	90	21.5	699	188	131	266	135	-25.3	463	54.13	1173.09	28	0.172966	3.8	13.05	0.08	77	2	0.16	4.06	18.9	86	1.45	27.7	53.4	0.0763227	7.64088	225.531
MH050304	208	92	51	90	21.5	699	188	131	266	135	-25.3	463	83.32	1175.44	28	0.172966	10.7	13.05	0.08	87	2	0.16	4.06	18.9	86	1.45	27.7	53.4	0.0415341	4.601	85.8353
MH050305	208	92	51	90	21.5	699	188	131	266	135	-25.3	463	66.64	1177.79	28	0.172966	0.6	13.05	0.08	97	2	0.16	4.06	18.9	86	1.45	27.7	53.4	0.0393263	4.63595	186.365
MH060101	217	94	50	90	21.4	724	192	132	267	135	-25.3	440	70.2887	1208	13	0.977672	1.4	12.85	0.59	1	3	0.17	4.25	20.5	48	2	26.4	53.1	0.067725	6.02958	134.739
MH060102	217	94	50	90	21.4	724	192	132	267	135	-25.3	440	71.8525	1208	13	0.977672	1	12.85	0.59	1	3	0.17	4.25	20.5	48	2	26.4	53.1	0.103596	6.76643	141.177
MH060103	217	94	50	90	21.4	724	192	132	267	135	-25.3	440	96.8725	1208	13	0.977672	0.6	12.85	0.59	1	3	0.17	4.25	20.5	48	2	26.4	53.1	0.10511	6.04498	99.2531
MH060104	217	94	50	90	21.4	724	192	132	267	135	-25.3	440	99.4788	1208	13	0.977672	0.4	12.85	0.59	1	3	0.17	4.25	20.5	48	2	26.4	53.1	0.0965387	5.40343	98.3113
MH060105	217	94	50	90	21.4	724	192	132	267	135	-25.3	440	98.9575	1208	13	0.977672	1	12.85	0.59	1	3	0.17	4.25	20.5	48	2	26.4	53.1	0.0508082	5.2675	124.942
MH060201	217	94	50	90	21.4	724	192	132	267	135	-25.3	440	87.49	1206.17	21.5	0.977672	2	12.85	0.59	7	2	0.17	4.25	20.5	48	2	26.4	53.1	0.120349	6.36536	115.467
MH060202	217	94	50	90	21.4	724	192	132	267	135	-25.3	440	74.4587	1204.33	21.5	0.977672	1.4	12.85	0.59	17	2	0.17	4.25	20.5	48	2	26.4	53.1	0.0718498	7.60826	165.431
MH060203	217	94	50	90	21.4	724	192	132	267	135	-25.3	440	82.7988	1202.5	21.5	0.977672	7.5	12.85	0.59	27	2	0.17	4.25	20.5	48	2	26.4	53.1	0.0705107	6.53529	131.222
MH060204	217	94	50	90	21.4	724	192	132	267	135	-25.3	440	80.7138	1200.67	21.5	0.977672	1.2	12.85	0.59	37	2	0.17	4.25	20.5	48	2	26.4	53.1	0.054112	5.28987	100.756
MH060205	217	94	50	90	21.4	724	192	132	267	135	-25.3	440	57.2575	1198.84	21.5	0.977672	0.2	12.85	0.59	47	2	0.17	4.25	20.5	48	2	26.4	53.1	0.0354961	5.05842	113.3
MH060301	217	94	50	90	21.4	724	192	132	267	135	-25.3	440	39.535	1197.97	10	0.977672	3	12.85	0.59	57	2	0.17	4.25	20.5	48	2	26.4	53.1	0.033047	5.11888	115.819
MH060302	217	94	50	90	21.4	724	192	132	267	135	-25.3	440	37.9712	1197.1	10	0.977672	0	12.85	0.59	67	2	0.17	4.25	20.5	48	2	26.4	53.1	0.0548363	6.1186	119.873
MH060303	217	94	50	90	21.4	724	192	132	267	135	-25.3	440	49.96	1196.23	10	0.977672	4.2	12.85	0.59	77	2	0.17	4.25	20.5	48	2	26.4	53.1	0.0582006	5.9023	194.751
MH060304	217	94	50	90	21.4	724	192	132	267	135	-25.3	440	60.385	1195.36	10	0.977672	8.1	12.85	0.59	87	2	0.17	4.25	20.5	48	2	26.4	53.1	0.0755068	7.05098	163.834
MH060305	217	94	50	90	21.4	724	192	132	267	135	-25.3	440	67.1612	1194.5	10	0.977672	3.2	12.85	0.59	97	2	0.17	4.25	20.5	48	2	26.4	53.1	0.050782	4.83023	105.454
MH070101	210	95	53	90	21.2	700	191	129	271	142	-23.8	428	36.4075	1260	1.5	0.957717	1.6	12.62	0.95	1	3	0.37	9.25	11	201	3.5	24	65	0.0645049	10.0313	249.787
MH070102	210	95	53	90	21.2	700	191	129	271	142	-23.8	428	37.9712	1260	1.5	0.957717	6.4	12.62	0.95	1	3	0.37	9.25	11	201	3.5	24	65	0.0493221	9.13916	239.869
MH070103	210	95	53	90	21.2	700	191	129	271	142	-23.8	428	40.0563	1260	1.5	0.957717	2	12.62	0.95	1	3	0.37	9.25	11	201	3.5	24	65	0.0216226	7.27361	200.333
MH070104	210	95	53	90	21.2	700	191	129	271	142	-23.8	428	48.9175	1260	1.5	0.957717	1	12.62	0.95	1	3	0.37	9.25	11	201	3.5	24	65	0.0341155	7.36562	164.724
MH070105	210	95	53	90	21.2	700	191	129	271	142	-23.8	428	42.6625	1260	1.5	0.957717	0.8	12.62	0.95	1	3	0.37	9.25	11	201	3.5	24	65	0.0372938	6.4435	139.754
MH070201	210	95	53	90	21.2	700	191	129	271	142	-23.8	428	17.1213	1260.91	10.5	0.957717	3.6	12.62	0.95	7	1	0.37	9.25	11	201	3.5	24	65	0.00211993	5.92491	188.337
MH070202	210	95	53	90	21.2	700	191	129	271	142	-23.8	428	1.48375	1261.82	10.5	0.957717	0.2	12.62	0.95	17	1	0.37	9.25	11	201	3.5	24	65	0.00211993	7.20099	208.031
MH070203	210	95	53	90	21.2	700	191	129	271	142	-23.8	428	11.3875	1262.73	10.5	0.957717	0	12.62	0.95	27	1	0.37	9.25	11	201	3.5	24	65	0	4.60832	144.687
MH070204	210	95	53	90	21.2	700	191	129	271	142	-23.8	428	11.3875	1263.64	10.5	0.957717	0.2	12.62	0.95	37	1	0.37	9.25	11	201	3.5	24	65	0.00635979	9.90071	251.967
MH070205	210	95	53	90	21.2	700	191	129	271	142	-23.8	428	0.9625	1264.56	10.5	0.957717	0.2	12.62	0.95	47	1	0.37	9.25	11	201	3.5	24	65	0.0196049	9.25436	238.188
MH070301	210	95	53	90	21.2	700	191	129	271	142	-23.8	428	15.0363	1265.51	11	0.957717	0.4	12.62	0.95	57	1	0.37	9.25	11	201	3.5	24	65	0.00423986	8.46181	212.354
MH070302	210	95	53	90	21.2	700	191	129	271	142	-23.8	428	19.2062	1266.46	11	0.957717	0.4	12.62	0.95	67	1	0.37	9.25	11	201	3.5	24	65	0	8.40727	216.922
MH070303	210	95	53	90	21.2	700	191	129	271	142	-23.8	428	13.4725	1267.42	11	0.957717	0.8	12.62	0.95	77	1	0.37	9.25	11	201	3.5	24	65	0.00423986	8.36191	226.6
MH070304	210	95	53	90	21.2	700	191	129	271	142	-23.8	428	12.43	1268.37	11	0.957717	2	12.62	0.95	87	1	0.37	9.25	11	201	3.5	24	65	0.00211993	7.21346	199.388
MH070305	210	95	53	90	21.2	700	191	129	271	142	-23.8	428	5.1325	1269.33	11	0.957717	0.4	12.62	0.95	97	1	0.37	9.25	11	201	3.5	24	65	0	5.63862	118.873
MH080101	281	106	51	90	21	885	225	128	274	146	-23.8	357	51.0025	1317	14	0.41782	10.2	11.87	0.65	1	3	0.1	2.21	22.6	21	1.65	23.1	54.2	0.0470066	8.32061	185.158
MH080102	281	106	51	90	21	885	225	128	274	146	-23.8	357	49.4388	1317	14	0.41782	3.8	11.87	0.65	1	3	0.1	2.21	22.6	21	1.65	23.1	54.2	0.0554456	4.72568	91.2758
MH080103	281	106	51	90	21	885	225	128	274	146	-23.8	357	55.6937	1317	14	0.41782	5	11.87	0.65	1	3	0.1	2.21	22.6	21	1.65	23.1	54.2	0.0596327	4.86498	76.4869
MH080104	281	106	51	90	21	885	225	128	274	146	-23.8	357	79.15	1317	14	0.41782	0.6	11.87	0.65	1	3	0.1	2.21	22.6	21	1.65	23.1	54.2	0.0651045	5.21138	81.9227
MH080105	281	106	51	90	21	885	225	128	274	146	-23.8	357	89.0537	1317	14	0.41782	3.8	11.87	0.65	1	3	0.1	2.21	22.6	21	1.65	23.1	54.2	0.0872454	6.44927	139.181
MH080201	281	106	51	90	21	885	225	128	274	146	-23.8	357	75.5013	1319.94	36	0.41782	11.9	11.87	0.65	7	2	0.1	2.21	22.6	21	1.65	23.1	54.2	0.0364777	8.79896	212.581
MH080202	281	106	51	90	21	885	225	128	274	146	-23.8	357	48.3963	1322.88	36	0.41782	8.5	11.87	0.65	17	2	0.1	2.21	22.6	21	1.65	23.1	54.2	0.0288622	8.6866	241.601
MH080203	281	106	51	90	21	885	225	128	274	146	-23.8	357	11.9087	1325.82	36	0.41782	3.2	11.87	0.65	27	2	0.1	2.21	22.6	21	1.65	23.1	54.2	0.00423986	7.09398	241.628
MH080204	281	106	51	90	21	885	225	128	274	146	-23.8	357	13.9937	1328.76	36	0.41782	0.8	11.87	0.65	37	2	0.1	2.21	22.6	21	1.65	23.1	54.2	0	4.84612	161.875
MH080205	281	106	51	90	21	885	225	128	274	146	-23.8	357	15.5575	1331.69	36	0.41782	4.2	11.87	0.65	47	2	0.1	2.21	22.6	21	1.65	23.1	54.2	0.013402	5.5651	175.198
MH080301	281	106	51	90	21	885	225	128	274	146	-23.8	357	2.52625	1335.29	46	0.41782	2.6	11.87	0.65	57	1	0.1	2.21	22.6	21	1.65	23.1	54.2	0.00704225	6.09363	171.231
MH080302	281	106	51	90	21	885	225	128	274	146	-23.8	357	33.28	1338.89	46	0.41782	1.2	11.87	0.65	67	1	0.1	2.21	22.6	21	1.65	23.1	54.2	0.00847972	7.38249	200.925
MH080303	281	106	51	90	21	885	225	128	274	146	-23.8	357	32.2375	1342.48	46	0.41782	4.2	11.87	0.65	77	1	0.1	2.21	22.6	21	1.65	23.1	54.2	0.00847972	7.81069	256.847
MH080304	281	106	51	90	21	885	225	128	274	146	-23.8	357	22.3337	1346.08	46	0.41782	0.4	11.87	0.65	87	1	0.1	2.21	22.6	21	1.65	23.1	54.2	0.00635979	7.36299	263.029
MH080305	281	106	51	90	21	885	225	128	274	146	-23.8	357	27.025	1349.68	46	0.41782	11.3	11.87	0.65	97	1	0.1	2.21	22.6	21	1.65	23.1	54.2	0.00423986	7.14194	228.687
MH090101	306	110	49	90	20.9	943	237	130	275	145	-24.1	338	61.9487	1388	14.5	0.793064	24	11.72	0.42	1	3	0.23	5.83	11.9	57	9.8	36.6	51.5	0.0402292	4.44495	83.1802
MH090102	306	110	49	90	20.9	943	237	130	275	145	-24.1	338	71.3313	1388	14.5	0.793064	7.8	11.72	0.42	1	3	0.23	5.83	11.9	57	9.8	36.6	51.5	0.0499944	5.41451	125.306
MH090103	306	110	49	90	20.9	943	237	130	275	145	-24.1	338	82.2775	1388	14.5	0.793064	26.6	11.72	0.42	1	3	0.23	5.83	11.9	57	9.8	36.6	51.5	0.0400962	4.36983	87.5101
MH090104	306	110	49	90	20.9	943	237	130	275	145	-24.1	338	90.6175	1388	14.5	0.793064	23.6	11.72	0.42	1	3	0.23	5.83	11.9	57	9.8	36.6	51.5	0.0398852	5.29898	96.4683
MH090105	306	110	49	90	20.9	943	237	130	275	145	-24.1	338	89.0537	1388	14.5	0.793064	16.8	11.72	0.42	1	3	0.23	5.83	11.9	57	9.8	36.6	51.5	0.0479112	5.22611	107.44
MH090201	306	110	49	90	20.9	943	237	130	275	145	-24.1	338	40.0563	1390.11	25	0.793064	11.5	11.72	0.42	7	1	0.23	5.83	11.9	57	9.8	36.6	51.5	0.0254392	5.0565	177.807
MH090202	306	110	49	90	20.9	943	237	130	275	145	-24.1	338	6.175	1392.23	25	0.793064	8.7	11.72	0.42	17	1	0.23	5.83	11.9	57	9.8	36.6	51.5	0.0156712	5.69962	145.527
MH090203	306	110	49	90	20.9	943	237	130	275	145	-24.1	338	1.48375	1394.34	25	0.793064	0.6	11.72	0.42	27	1	0.23	5.83	11.9	57	9.8	36.6	51.5	0.00423986	4.91901	165.521
MH090204	306	110	49	90	20.9	943	237	130	275	145	-24.1	338	2.52625	1396.45	25	0.793064	1.2	11.72	0.42	37	1	0.23	5.83	11.9	57	9.8	36.6	51.5	0.00423986	5.12846	160.922
MH090205	306	110	49	90	20.9	943	237	130	275	145	-24.1	338	8.78125	1398.57	25	0.793064	0.4	11.72	0.42	47	1	0.23	5.83	11.9	57	9.8	36.6	51.5	0	6.53892	195.222
MH090301	306	110	49	90	20.9	943	237	130	275	145	-24.1	338	7.73875	1400.87	27.5	0.793064	0.4	11.72	0.42	57	1	0.23	5.83	11.9	57	9.8	36.6	51.5	0.00336001	3.87344	129.124
MH090302	306	110	49	90	20.9	943	237	130	275	145	-24.1	338	7.2175	1403.18	27.5	0.793064	0.2	11.72	0.42	67	1	0.23	5.83	11.9	57	9.8	36.6	51.5	0.00423986	3.85675	132.948
MH090303	306	110	49	90	20.9	943	237	130	275	145	-24.1	338	8.78125	1405.49	27.5	0.793064	1.6	11.72	0.42	77	1	0.23	5.83	11.9	57	9.8	36.6	51.5	0.00916218	4.10131	118.113
MH090304	306	110	49	90	20.9	943	237	130	275	145	-24.1	338	1.48375	1407.8	27.5	0.793064	0.6	11.72	0.42	87	1	0.23	5.83	11.9	57	9.8	36.6	51.5	0.0136935	2.67644	53.9454
MH090305	306	110	49	90	20.9	943	237	130	275	145	-24.1	338	3.0475	1410.11	27.5	0.793064	0.4	11.72	0.42	97	1	0.23	5.83	11.9	57	9.8	36.6	51.5	0	4.42706	141.386
MH100101	319	112	48	90	20.9	975	242	131	274	143	-24.3	329	58.3	1441	4.5	0.20404	0.4	11.12	0	1	3	0.29	7.15	10.1	79	10.96	29.1	60.9	0.0432119	5.57736	109.879
MH100102	319	112	48	90	20.9	975	242	131	274	143	-24.3	329	60.385	1441	4.5	0.20404	14.7	11.12	0	1	3	0.29	7.15	10.1	79	10.96	29.1	60.9	0.0340043	5.85936	142.487
MH100103	319	112	48	90	20.9	975	242	131	274	143	-24.3	329	62.9912	1441	4.5	0.20404	34	11.12	0	1	3	0.29	7.15	10.1	79	10.96	29.1	60.9	0.0172335	5.59427	143.456
MH100104	319	112	48	90	20.9	975	242	131	274	143	-24.3	329	60.9062	1441	4.5	0.20404	11.5	11.12	0	1	3	0.29	7.15	10.1	79	10.96	29.1	60.9	0.0347677	6.37672	178.253
MH100105	319	112	48	90	20.9	975	242	131	274	143	-24.3	329	53.6087	1441	4.5	0.20404	2.6	11.12	0	1	3	0.29	7.15	10.1	79	10.96	29.1	60.9	0.0306336	4.4893	95.7557
MH100201	319	112	48	90	20.9	975	242	131	274	143	-24.3	329	35.8862	1441.35	4	0.20404	1.2	11.12	0	7	2	0.29	7.15	10.1	79	10.96	29.1	60.9	0.0112821	5.09069	213.777
MH100202	319	112	48	90	20.9	975	242	131	274	143	-24.3	329	10.8663	1441.7	4	0.20404	0.8	11.12	0	17	2	0.29	7.15	10.1	79	10.96	29.1	60.9	0	3.78886	174.67
MH100203	319	112	48	90	20.9	975	242	131	274	143	-24.3	329	1.48375	1442.05	4	0.20404	0.6	11.12	0	27	2	0.29	7.15	10.1	79	10.96	29.1	60.9	0	4.37795	207.303
MH100204	319	112	48	90	20.9	975	242	131	274	143	-24.3	329	3.0475	1442.4	4	0.20404	0	11.12	0	37	2	0.29	7.15	10.1	79	10.96	29.1	60.9	0	2.11473	70.414
MH100205	319	112	48	90	20.9	975	242	131	274	143	-24.3	329	2.005	1442.74	4	0.20404	0.2	11.12	0	47	2	0.29	7.15	10.1	79	10.96	29.1	60.9	0	1.47593	62.5402
MH100301	319	112	48	90	20.9	975	242	131	274	143	-24.3	329	2.52625	1443.18	5	0.20404	3	11.12	0	57	1	0.29	7.15	10.1	79	10.96	29.1	60.9	0	4.51194	193.202
MH100302	319	112	48	90	20.9	975	242	131	274	143	-24.3	329	11.3875	1443.62	5	0.20404	0.2	11.12	0	67	1	0.29	7.15	10.1	79	10.96	29.1	60.9	0	5.93254	264.066
MH100303	319	112	48	90	20.9	975	242	131	274	143	-24.3	329	21.8125	1444.05	5	0.20404	0.2	11.12	0	77	1	0.29	7.15	10.1	79	10.96	29.1	60.9	0	5.59656	253.031
MH100304	319	112	48	90	20.9	975	242	131	274	143	-24.3	329	34.8438	1444.49	5	0.20404	0.6	11.12	0	87	1	0.29	7.15	10.1	79	10.96	29.1	60.9	0.00423986	6.7885	284.585
MH100305	319	112	48	90	20.9	975	242	131	274	143	-24.3	329	29.11	1444.92	5	0.20404	0.8	11.12	0	97	1	0.29	7.15	10.1	79	10.96	29.1	60.9	0.00211993	6.70265	268.943
MH110101	333	114	46	89	20.8	1018	249	132	274	142	-24.5	321	69.2462	1504	9	0.945713	0.2	10.64	-0.55	1	3	0.31	7.66	7.8	89	10.42	28	64.2	0.0176799	5.28996	121.974
MH110102	333	114	46	89	20.8	1018	249	132	274	142	-24.5	321	73.9375	1504	9	0.945713	1.2	10.64	-0.55	1	3	0.31	7.66	7.8	89	10.42	28	64.2	0.0229108	5.58613	125.524
MH110103	333	114	46	89	20.8	1018	249	132	274	142	-24.5	321	84.3625	1504	9	0.945713	2.4	10.64	-0.55	1	3	0.31	7.66	7.8	89	10.42	28	64.2	0.0304787	6.78458	241.043
MH110104	333	114	46	89	20.8	1018	249	132	274	142	-24.5	321	86.4475	1504	9	0.945713	1.6	10.64	-0.55	1	3	0.31	7.66	7.8	89	10.42	28	64.2	0.0235382	4.40425	103.744
MH110105	333	114	46	89	20.8	1018	249	132	274	142	-24.5	321	83.32	1504	9	0.945713	0.4	10.64	-0.55	1	3	0.31	7.66	7.8	89	10.42	28	64.2	0.0530429	6.65209	164.624
MH110201	333	114	46	89	20.8	1018	249	132	274	142	-24.5	321	41.62	1504.35	4	0.945713	1	10.64	-0.55	7	2	0.31	7.66	7.8	89	10.42	28	64.2	0.0257674	8.90028	304.471
MH110202	333	114	46	89	20.8	1018	249	132	274	142	-24.5	321	17.6425	1504.7	4	0.945713	0.2	10.64	-0.55	17	2	0.31	7.66	7.8	89	10.42	28	64.2	0.0308871	9.5782	314.275
MH110203	333	114	46	89	20.8	1018	249	132	274	142	-24.5	321	30.1525	1505.05	4	0.945713	1.2	10.64	-0.55	27	2	0.31	7.66	7.8	89	10.42	28	64.2	0.0287021	8.94188	268.751
MH110204	333	114	46	89	20.8	1018	249	132	274	142	-24.5	321	45.2687	1505.4	4	0.945713	1	10.64	-0.55	37	2	0.31	7.66	7.8	89	10.42	28	64.2	0.0181995	8.59639	305.87
MH110205	333	114	46	89	20.8	1018	249	132	274	142	-24.5	321	27.025	1505.74	4	0.945713	1.4	10.64	-0.55	47	2	0.31	7.66	7.8	89	10.42	28	64.2	0.00672002	8.70344	303.891
MH110301	333	114	46	89	20.8	1018	249	132	274	142	-24.5	321	24.4188	1505.79	0.5	0.945713	1.2	10.64	-0.55	57	1	0.31	7.66	7.8	89	10.42	28	64.2	0.0105997	8.47538	315.433
MH110302	333	114	46	89	20.8	1018	249	132	274	142	-24.5	321	19.2062	1505.83	0.5	0.945713	1.2	10.64	-0.55	67	1	0.31	7.66	7.8	89	10.42	28	64.2	0.00984465	6.46711	264.071
MH110303	333	114	46	89	20.8	1018	249	132	274	142	-24.5	321	13.9937	1505.87	0.5	0.945713	0	10.64	-0.55	77	1	0.31	7.66	7.8	89	10.42	28	64.2	0.0112821	8.09892	275.537
MH110304	333	114	46	89	20.8	1018	249	132	274	142	-24.5	321	23.3762	1505.92	0.5	0.945713	1.4	10.64	-0.55	87	1	0.31	7.66	7.8	89	10.42	28	64.2	0	7.63974	316.203
MH110305	333	114	46	89	20.8	1018	249	132	274	142	-24.5	321	19.2062	1505.96	0.5	0.945713	0.8	10.64	-0.55	97	1	0.31	7.66	7.8	89	10.42	28	64.2	0.018671	9.14406	288.319
MH120101	345	116	45	89	20.8	1050	254	133	273	141	-24.6	313	90.0963	1562	10	0.012188	9.1	10.41	-0.84	1	3	0.3	7.48	10.3	86	6.53	22	67.7	0.0174445	4.36361	85.3073
MH120102	345	116	45	89	20.8	1050	254	133	273	141	-24.6	313	75.5013	1562	10	0.012188	11.3	10.41	-0.84	1	3	0.3	7.48	10.3	86	6.53	22	67.7	0.0239535	5.21922	116.707
MH120103	345	116	45	89	20.8	1050	254	133	273	141	-24.6	313	77.065	1562	10	0.012188	3.8	10.41	-0.84	1	3	0.3	7.48	10.3	86	6.53	22	67.7	0.029456	5.49544	103.46
MH120104	345	116	45	89	20.8	1050	254	133	273	141	-24.6	313	89.575	1562	10	0.012188	8.9	10.41	-0.84	1	3	0.3	7.48	10.3	86	6.53	22	67.7	0.0416531	5.98737	158.485
MH120105	345	116	45	89	20.8	1050	254	133	273	141	-24.6	313	82.2775	1562	10	0.012188	2	10.41	-0.84	1	3	0.3	7.48	10.3	86	6.53	22	67.7	0.00847972	4.94288	102.28
MH120201	345	116	45	89	20.8	1050	254	133	273	141	-24.6	313	31.7162	1562.87	10	0.012188	1	10.41	-0.84	7	2	0.3	7.48	10.3	86	6.53	22	67.7	0.0240397	7.05046	160.938
MH120202	345	116	45	89	20.8	1050	254	133	273	141	-24.6	313	15.0363	1563.74	10	0.012188	0.4	10.41	-0.84	17	2	0.3	7.48	10.3	86	6.53	22	67.7	0.00423986	5.34297	154.209
MH120203	345	116	45	89	20.8	1050	254	133	273	141	-24.6	313	0.9625	1564.6	10	0.012188	3.6	10.41	-0.84	27	2	0.3	7.48	10.3	86	6.53	22	67.7	0.0196049	5.5798	164.733
MH120204	345	116	45	89	20.8	1050	254	133	273	141	-24.6	313	8.26	1565.47	10	0.012188	0.4	10.41	-0.84	37	2	0.3	7.48	10.3	86	6.53	22	67.7	0.0101912	5.17258	171.576
MH120205	345	116	45	89	20.8	1050	254	133	273	141	-24.6	313	24.4188	1566.34	10	0.012188	0.6	10.41	-0.84	47	2	0.3	7.48	10.3	86	6.53	22	67.7	0.0105997	7.59299	229.739
MH120301	345	116	45	89	20.8	1050	254	133	273	141	-24.6	313	20.2488	1567.04	8	0.012188	0.4	10.41	-0.84	57	2	0.3	7.48	10.3	86	6.53	22	67.7	0.00759987	6.96555	206.675
MH120302	345	116	45	89	20.8	1050	254	133	273	141	-24.6	313	46.8325	1567.73	8	0.012188	1	10.41	-0.84	67	2	0.3	7.48	10.3	86	6.53	22	67.7	0.00423986	5.66727	184.487
MH120303	345	116	45	89	20.8	1050	254	133	273	141	-24.6	313	62.9912	1568.43	8	0.012188	0.2	10.41	-0.84	77	2	0.3	7.48	10.3	86	6.53	22	67.7	0	4.37406	134.562
MH120304	345	116	45	89	20.8	1050	254	133	273	141	-24.6	313	41.62	1569.12	8	0.012188	3.4	10.41	-0.84	87	2	0.3	7.48	10.3	86	6.53	22	67.7	0.00211993	4.49483	146.758
MH120305	345	116	45	89	20.8	1050	254	133	273	141	-24.6	313	65.0762	1569.82	8	0.012188	0.8	10.41	-0.84	97	2	0.3	7.48	10.3	86	6.53	22	67.7	0	6.10782	192.517
MH130101	361	119	44	89	20.7	1099	261	134	273	139	-24.9	304	70.2887	1619	8	0.991733	13.5	10.2	-1.32	1	3	0.31	7.66	7.5	97	6.02	29.4	63.2	0.0137623	7.15822	212
MH130102	361	119	44	89	20.7	1099	261	134	273	139	-24.9	304	71.3313	1619	8	0.991733	9.8	10.2	-1.32	1	3	0.31	7.66	7.5	97	6.02	29.4	63.2	0.0105997	8.22967	271.47
MH130103	361	119	44	89	20.7	1099	261	134	273	139	-24.9	304	74.4587	1619	8	0.991733	45.2	10.2	-1.32	1	3	0.31	7.66	7.5	97	6.02	29.4	63.2	0.0240017	5.63841	211.217
MH130104	361	119	44	89	20.7	1099	261	134	273	139	-24.9	304	75.5013	1619	8	0.991733	11.9	10.2	-1.32	1	3	0.31	7.66	7.5	97	6.02	29.4	63.2	0.022242	5.96028	152.967
MH130105	361	119	44	89	20.7	1099	261	134	273	139	-24.9	304	73.4163	1619	8	0.991733	31.1	10.2	-1.32	1	3	0.31	7.66	7.5	97	6.02	29.4	63.2	0.00807132	4.85441	143.452
MH130201	361	119	44	89	20.7	1099	261	134	273	139	-24.9	304	42.6625	1620.79	21	0.991733	3.8	10.2	-1.32	7	2	0.31	7.66	7.5	97	6.02	29.4	63.2	0	4.89603	231.718
MH130202	361	119	44	89	20.7	1099	261	134	273	139	-24.9	304	0.9625	1622.58	21	0.991733	0	10.2	-1.32	17	2	0.31	7.66	7.5	97	6.02	29.4	63.2	0	3.71713	191.591
MH130203	361	119	44	89	20.7	1099	261	134	273	139	-24.9	304	6.175	1624.38	21	0.991733	0.4	10.2	-1.32	27	2	0.31	7.66	7.5	97	6.02	29.4	63.2	0	4.07894	197.542
MH130204	361	119	44	89	20.7	1099	261	134	273	139	-24.9	304	7.2175	1626.17	21	0.991733	0.2	10.2	-1.32	37	2	0.31	7.66	7.5	97	6.02	29.4	63.2	0	3.53931	154.77
MH130205	361	119	44	89	20.7	1099	261	134	273	139	-24.9	304	2.52625	1627.96	21	0.991733	0.2	10.2	-1.32	47	2	0.31	7.66	7.5	97	6.02	29.4	63.2	0	3.5574	182.611
MH130301	361	119	44	89	20.7	1099	261	134	273	139	-24.9	304	3.0475	1629.95	23.5	0.991733	0.4	10.2	-1.32	57	2	0.31	7.66	7.5	97	6.02	29.4	63.2	0	3.06836	155.885
MH130302	361	119	44	89	20.7	1099	261	134	273	139	-24.9	304	6.69625	1631.95	23.5	0.991733	0.2	10.2	-1.32	67	2	0.31	7.66	7.5	97	6.02	29.4	63.2	0	3.53229	190.933
MH130303	361	119	44	89	20.7	1099	261	134	273	139	-24.9	304	6.69625	1633.94	23.5	0.991733	1.2	10.2	-1.32	77	2	0.31	7.66	7.5	97	6.02	29.4	63.2	0	3.27236	159.431
MH130304	361	119	44	89	20.7	1099	261	134	273	139	-24.9	304	5.65375	1635.93	23.5	0.991733	0.2	10.2	-1.32	87	2	0.31	7.66	7.5	97	6.02	29.4	63.2	0	3.31101	166.141
MH130305	361	119	44	89	20.7	1099	261	134	273	139	-24.9	304	3.0475	1637.93	23.5	0.991733	0.6	10.2	-1.32	97	2	0.31	7.66	7.5	97	6.02	29.4	63.2	0.00211993	3.5689	180.562
MH140101	388	124	43	89	20.5	1157	275	134	274	140	-24.8	288	71.3313	1674	2.5	0.652851	1.4	9.96	-1.95	1	3	0.34	8.39	10.6	79	10.55	22.9	66.5	0.0166052	7.37149	271.656
MH140102	388	124	43	89	20.5	1157	275	134	274	140	-24.8	288	68.725	1674	2.5	0.652851	1.6	9.96	-1.95	1	3	0.34	8.39	10.6	79	10.55	22.9	66.5	0.0192138	7.61187	278.809
MH140103	388	124	43	89	20.5	1157	275	134	274	140	-24.8	288	51.0025	1674	2.5	0.652851	2	9.96	-1.95	1	3	0.34	8.39	10.6	79	10.55	22.9	66.5	0	6.31147	260.14
MH140104	388	124	43	89	20.5	1157	275	134	274	140	-24.8	288	43.705	1674	2.5	0.652851	1.4	9.96	-1.95	1	3	0.34	8.39	10.6	79	10.55	22.9	66.5	0	5.95326	267.662
MH140105	388	124	43	89	20.5	1157	275	134	274	140	-24.8	288	35.365	1674	2.5	0.652851	1.2	9.96	-1.95	1	3	0.34	8.39	10.6	79	10.55	22.9	66.5	0	6.94377	282.104
MH140201	388	124	43	89	20.5	1157	275	134	274	140	-24.8	288	30.1525	1672.58	16.5	0.652851	0.2	9.96	-1.95	7	1	0.34	8.39	10.6	79	10.55	22.9	66.5	0	7.47326	309.524
MH140202	388	124	43	89	20.5	1157	275	134	274	140	-24.8	288	21.2913	1671.16	16.5	0.652851	0.4	9.96	-1.95	17	1	0.34	8.39	10.6	79	10.55	22.9	66.5	0	8.21987	323.75
MH140203	388	124	43	89	20.5	1157	275	134	274	140	-24.8	288	12.43	1669.74	16.5	0.652851	4	9.96	-1.95	27	1	0.34	8.39	10.6	79	10.55	22.9	66.5	0	7.56482	304.914
MH140204	388	124	43	89	20.5	1157	275	134	274	140	-24.8	288	0.9625	1668.32	16.5	0.652851	0.2	9.96	-1.95	37	1	0.34	8.39	10.6	79	10.55	22.9	66.5	0	7.18059	281.626
MH140205	388	124	43	89	20.5	1157	275	134	274	140	-24.8	288	22.3337	1666.9	16.5	0.652851	1.2	9.96	-1.95	47	1	0.34	8.39	10.6	79	10.55	22.9	66.5	0.016317	4.86138	145.014
MH140301	388	124	43	89	20.5	1157	275	134	274	140	-24.8	288	13.9937	1666.77	1.5	0.652851	0.4	9.96	-1.95	57	1	0.34	8.39	10.6	79	10.55	22.9	66.5	0.0223912	5.77918	216.754
MH140302	388	124	43	89	20.5	1157	275	134	274	140	-24.8	288	11.3875	1666.64	1.5	0.652851	0.8	9.96	-1.95	67	1	0.34	8.39	10.6	79	10.55	22.9	66.5	0.0208383	6.70992	260.465
MH140303	388	124	43	89	20.5	1157	275	134	274	140	-24.8	288	4.09	1666.51	1.5	0.652851	0.6	9.96	-1.95	77	1	0.34	8.39	10.6	79	10.55	22.9	66.5	0	3.68484	141.04
MH140304	388	124	43	89	20.5	1157	275	134	274	140	-24.8	288	21.8125	1666.38	1.5	0.652851	0.2	9.96	-1.95	87	1	0.34	8.39	10.6	79	10.55	22.9	66.5	0.00847972	4.96624	198.503
MH140305	388	124	43	89	20.5	1157	275	134	274	140	-24.8	288	46.3112	1666.25	1.5	0.652851	0.6	9.96	-1.95	97	1	0.34	8.39	10.6	79	10.55	22.9	66.5	0.00945368	4.39036	105.779
MH150101	407	129	41	88	20.3	1199	287	137	273	136	-25.2	275	64.555	1743	5.5	0.002265	0.8	9.8	-2.23	1	3	0.32	8.1	9.4	84	8.73	25.4	65.2	0.028668	6.09301	188.194
MH150102	407	129	41	88	20.3	1199	287	137	273	136	-25.2	275	71.3313	1743	5.5	0.002265	0.8	9.8	-2.23	1	3	0.32	8.1	9.4	84	8.73	25.4	65.2	0.0279073	7.66434	256.137
MH150103	407	129	41	88	20.3	1199	287	137	273	136	-25.2	275	78.6288	1743	5.5	0.002265	0.6	9.8	-2.23	1	3	0.32	8.1	9.4	84	8.73	25.4	65.2	0.0174445	6.72972	252.943
MH150104	407	129	41	88	20.3	1199	287	137	273	136	-25.2	275	80.1925	1743	5.5	0.002265	8.7	9.8	-2.23	1	3	0.32	8.1	9.4	84	8.73	25.4	65.2	0.0171223	8.04875	297.878
MH150105	407	129	41	88	20.3	1199	287	137	273	136	-25.2	275	77.5863	1743	5.5	0.002265	1.6	9.8	-2.23	1	3	0.32	8.1	9.4	84	8.73	25.4	65.2	0.0252418	8.73334	321.78
MH150201	407	129	41	88	20.3	1199	287	137	273	136	-25.2	275	58.3	1743	0	0.002265	0	9.8	-2.23	7	2	0.32	8.1	9.4	84	8.73	25.4	65.2	0	7.52915	352.589
MH150202	407	129	41	88	20.3	1199	287	137	273	136	-25.2	275	49.96	1743	0	0.002265	1	9.8	-2.23	17	2	0.32	8.1	9.4	84	8.73	25.4	65.2	0	7.09195	318.693
MH150203	407	129	41	88	20.3	1199	287	137	273	136	-25.2	275	31.7162	1743	0	0.002265	0.4	9.8	-2.23	27	2	0.32	8.1	9.4	84	8.73	25.4	65.2	0	7.32419	298.306
MH150204	407	129	41	88	20.3	1199	287	137	273	136	-25.2	275	22.3337	1743	0	0.002265	0.4	9.8	-2.23	37	2	0.32	8.1	9.4	84	8.73	25.4	65.2	0	6.70322	292.289
MH150205	407	129	41	88	20.3	1199	287	137	273	136	-25.2	275	19.2062	1743	0	0.002265	0.2	9.8	-2.23	47	2	0.32	8.1	9.4	84	8.73	25.4	65.2	0	6.34006	302.201
MH150301	407	129	41	88	20.3	1199	287	137	273	136	-25.2	275	17.1213	1743	0.5	0.002265	0	9.8	-2.23	57	2	0.32	8.1	9.4	84	8.73	25.4	65.2	0	6.43165	278.858
MH150302	407	129	41	88	20.3	1199	287	137	273	136	-25.2	275	18.1637	1743	0.5	0.002265	0.2	9.8	-2.23	67	2	0.32	8.1	9.4	84	8.73	25.4	65.2	0	7.74761	339.377
MH150303	407	129	41	88	20.3	1199	287	137	273	136	-25.2	275	21.2913	1743	0.5	0.002265	0	9.8	-2.23	77	2	0.32	8.1	9.4	84	8.73	25.4	65.2	0	7.41903	340.92
MH150304	407	129	41	88	20.3	1199	287	137	273	136	-25.2	275	25.9825	1743	0.5	0.002265	0	9.8	-2.23	87	2	0.32	8.1	9.4	84	8.73	25.4	65.2	0	6.15042	289.666
MH150305	407	129	41	88	20.3	1199	287	137	273	136	-25.2	275	16.0788	1743	0.5	0.002265	0.2	9.8	-2.23	97	2	0.32	8.1	9.4	84	8.73	25.4	65.2	0	6.36862	289.404
MH160101	435	135	40	88	20.3	1266	302	138	272	133	-25.5	272	21.8125	1803	7.5	0.375749	0.8	9.47	-2.5	1	3	0.32	8.1	9.4	84	8.73	25.4	65.2	0.0215595	5.34262	156.27
MH160102	435	135	40	88	20.3	1266	302	138	272	133	-25.5	272	19.2062	1803	7.5	0.375749	2	9.47	-2.5	1	3	0.32	8.1	9.4	84	8.73	25.4	65.2	0.0144311	5.95201	141.417
MH160103	435	135	40	88	20.3	1266	302	138	272	133	-25.5	272	19.2062	1803	7.5	0.375749	6.4	9.47	-2.5	1	3	0.32	8.1	9.4	84	8.73	25.4	65.2	0.00672002	5.03936	189.259
MH160104	435	135	40	88	20.3	1266	302	138	272	133	-25.5	272	18.1637	1803	7.5	0.375749	1.2	9.47	-2.5	1	3	0.32	8.1	9.4	84	8.73	25.4	65.2	0.0157253	5.46566	194.67
MH160105	435	135	40	88	20.3	1266	302	138	272	133	-25.5	272	17.6425	1803	7.5	0.375749	1.2	9.47	-2.5	1	3	0.32	8.1	9.4	84	8.73	25.4	65.2	0.0135513	5.13162	199.765
MH160201	435	135	40	88	20.3	1266	302	138	272	133	-25.5	272	7.73875	1803.52	6	0.375749	0.8	9.47	-2.5	7	2	0.32	8.1	9.4	84	8.73	25.4	65.2	0	6.44676	297.035
MH160202	435	135	40	88	20.3	1266	302	138	272	133	-25.5	272	3.0475	1804.05	6	0.375749	0.2	9.47	-2.5	17	2	0.32	8.1	9.4	84	8.73	25.4	65.2	0	5.35568	238.199
MH160203	435	135	40	88	20.3	1266	302	138	272	133	-25.5	272	7.73875	1804.57	6	0.375749	0	9.47	-2.5	27	2	0.32	8.1	9.4	84	8.73	25.4	65.2	0	6.14917	266.657
MH160204	435	135	40	88	20.3	1266	302	138	272	133	-25.5	272	8.78125	1805.09	6	0.375749	0.2	9.47	-2.5	37	2	0.32	8.1	9.4	84	8.73	25.4	65.2	0	6.20541	270.567
MH160205	435	135	40	88	20.3	1266	302	138	272	133	-25.5	272	6.175	1805.61	6	0.375749	0.6	9.47	-2.5	47	2	0.32	8.1	9.4	84	8.73	25.4	65.2	0	6.5351	257.338
MH160301	435	135	40	88	20.3	1266	302	138	272	133	-25.5	272	5.65375	1805.83	2.5	0.375749	0.4	9.47	-2.5	57	2	0.32	8.1	9.4	84	8.73	25.4	65.2	0	5.76322	241.568
MH160302	435	135	40	88	20.3	1266	302	138	272	133	-25.5	272	1.48375	1806.05	2.5	0.375749	0.6	9.47	-2.5	67	2	0.32	8.1	9.4	84	8.73	25.4	65.2	0	6.04353	245.081
MH160303	435	135	40	88	20.3	1266	302	138	272	133	-25.5	272	0.44125	1806.27	2.5	0.375749	0	9.47	-2.5	77	2	0.32	8.1	9.4	84	8.73	25.4	65.2	0	6.16443	258.521
MH160304	435	135	40	88	20.3	1266	302	138	272	133	-25.5	272	1.48375	1806.49	2.5	0.375749	0.2	9.47	-2.5	87	2	0.32	8.1	9.4	84	8.73	25.4	65.2	0	5.32503	234.181
MH160305	435	135	40	88	20.3	1266	302	138	272	133	-25.5	272	2.52625	1806.7	2.5	0.375749	0.2	9.47	-2.5	97	2	0.32	8.1	9.4	84	8.73	25.4	65.2	0	5.50784	231.353
MH170101	442	137	37	88	20.2	1282	307	142	270	128	-26.1	269	26.5037	1865	15	0.690658	6.8	9.02	-2.7	1	3	0.32	8.1	9.4	84	8.73	25.4	65.2	0.00635979	4.95872	198.333
MH170102	442	137	37	88	20.2	1282	307	142	270	128	-26.1	269	20.77	1865	15	0.690658	25.7	9.02	-2.7	1	3	0.32	8.1	9.4	84	8.73	25.4	65.2	0.0101912	5.42672	217.193
MH170103	442	137	37	88	20.2	1282	307	142	270	128	-26.1	269	18.1637	1865	15	0.690658	19.2	9.02	-2.7	1	3	0.32	8.1	9.4	84	8.73	25.4	65.2	0.00211993	5.16216	199.478
MH170104	442	137	37	88	20.2	1282	307	142	270	128	-26.1	269	17.1213	1865	15	0.690658	38.2	9.02	-2.7	1	3	0.32	8.1	9.4	84	8.73	25.4	65.2	0	3.2918	115.762
MH170105	442	137	37	88	20.2	1282	307	142	270	128	-26.1	269	20.2488	1865	15	0.690658	26.6	9.02	-2.7	1	3	0.32	8.1	9.4	84	8.73	25.4	65.2	0.00336001	5.52314	217.932
MH170201	442	137	37	88	20.2	1282	307	142	270	128	-26.1	269	16.6	1864.78	2.5	0.690658	8.1	9.02	-2.7	7	3	0.32	8.1	9.4	84	8.73	25.4	65.2	0	4.92541	197.761
MH170202	442	137	37	88	20.2	1282	307	142	270	128	-26.1	269	12.9513	1864.56	2.5	0.690658	0.4	9.02	-2.7	17	3	0.32	8.1	9.4	84	8.73	25.4	65.2	0	5.55783	243.219
MH170203	442	137	37	88	20.2	1282	307	142	270	128	-26.1	269	16.0788	1864.35	2.5	0.690658	0.4	9.02	-2.7	27	3	0.32	8.1	9.4	84	8.73	25.4	65.2	0	4.98986	204.088
MH170204	442	137	37	88	20.2	1282	307	142	270	128	-26.1	269	22.3337	1864.13	2.5	0.690658	0.2	9.02	-2.7	37	3	0.32	8.1	9.4	84	8.73	25.4	65.2	0	6.70893	278.601
MH170205	442	137	37	88	20.2	1282	307	142	270	128	-26.1	269	31.195	1863.91	2.5	0.690658	1.4	9.02	-2.7	47	3	0.32	8.1	9.4	84	8.73	25.4	65.2	0	6.50226	258.521
MH170301	442	137	37	88	20.2	1282	307	142	270	128	-26.1	269	45.79	1863.39	6	0.690658	0	9.02	-2.7	57	3	0.32	8.1	9.4	84	8.73	25.4	65.2	0	3.83841	205.367
MH170302	442	137	37	88	20.2	1282	307	142	270	128	-26.1	269	27.025	1862.86	6	0.690658	0.6	9.02	-2.7	67	3	0.32	8.1	9.4	84	8.73	25.4	65.2	0	6.09532	250.018
MH170303	442	137	37	88	20.2	1282	307	142	270	128	-26.1	269	36.9287	1862.34	6	0.690658	0.8	9.02	-2.7	77	3	0.32	8.1	9.4	84	8.73	25.4	65.2	0	5.043	219.502
MH170304	442	137	37	88	20.2	1282	307	142	270	128	-26.1	269	63.5125	1861.82	6	0.690658	0.2	9.02	-2.7	87	3	0.32	8.1	9.4	84	8.73	25.4	65.2	0	4.68544	220.423
MH170305	442	137	37	88	20.2	1282	307	142	270	128	-26.1	269	66.1188	1861.3	6	0.690658	2	9.02	-2.7	97	3	0.32	8.1	9.4	84	8.73	25.4	65.2	0	5.55744	227.775
MH180101	460	141	36	87	20.1	1326	317	142	270	127	-26.1	264	33.8013	1914	20	0.004299	28.7	8.62	-2.5	1	3	0.32	8.1	9.4	84	8.73	25.4	65.2	0	3.64039	142.24
MH180102	460	141	36	87	20.1	1326	317	142	270	127	-26.1	264	41.62	1914	20	0.004299	3.4	8.62	-2.5	1	3	0.32	8.1	9.4	84	8.73	25.4	65.2	0	2.38562	66.9851
MH180103	460	141	36	87	20.1	1326	317	142	270	127	-26.1	264	53.0875	1914	20	0.004299	0.4	8.62	-2.5	1	3	0.32	8.1	9.4	84	8.73	25.4	65.2	0.00211993	4.3434	149.639
MH180104	460	141	36	87	20.1	1326	317	142	270	127	-26.1	264	57.2575	1914	20	0.004299	18.6	8.62	-2.5	1	3	0.32	8.1	9.4	84	8.73	25.4	65.2	0	2.47283	74.1138
MH180105	460	141	36	87	20.1	1326	317	142	270	127	-26.1	264	60.9062	1914	20	0.004299	75.5	8.62	-2.5	1	3	0.32	8.1	9.4	84	8.73	25.4	65.2	0	4.00897	145.485
MH180201	460	141	36	87	20.1	1326	317	142	270	127	-26.1	264	35.365	1912.88	13	0.004299	3.8	8.62	-2.5	7	2	0.32	8.1	9.4	84	8.73	25.4	65.2	0.00211993	4.66218	193.767
MH180202	460	141	36	87	20.1	1326	317	142	270	127	-26.1	264	16.6	1911.75	13	0.004299	0	8.62	-2.5	17	2	0.32	8.1	9.4	84	8.73	25.4	65.2	0	4.74976	209.093
MH180203	460	141	36	87	20.1	1326	317	142	270	127	-26.1	264	5.65375	1910.63	13	0.004299	0.4	8.62	-2.5	27	2	0.32	8.1	9.4	84	8.73	25.4	65.2	0	6.30121	243.806
MH180204	460	141	36	87	20.1	1326	317	142	270	127	-26.1	264	6.175	1909.5	13	0.004299	0.2	8.62	-2.5	37	2	0.32	8.1	9.4	84	8.73	25.4	65.2	0	5.41793	219.735
MH180205	460	141	36	87	20.1	1326	317	142	270	127	-26.1	264	19.2062	1908.38	13	0.004299	0.2	8.62	-2.5	47	2	0.32	8.1	9.4	84	8.73	25.4	65.2	0	5.61561	198.59
MH180301	460	141	36	87	20.1	1326	317	142	270	127	-26.1	264	28.5888	1907.38	11.5	0.004299	0.2	8.62	-2.5	57	2	0.32	8.1	9.4	84	8.73	25.4	65.2	0	5.07566	160.837
MH180302	460	141	36	87	20.1	1326	317	142	270	127	-26.1	264	13.9937	1906.38	11.5	0.004299	0.8	8.62	-2.5	67	2	0.32	8.1	9.4	84	8.73	25.4	65.2	0	5.68002	209.828
MH180303	460	141	36	87	20.1	1326	317	142	270	127	-26.1	264	7.2175	1905.39	11.5	0.004299	0	8.62	-2.5	77	2	0.32	8.1	9.4	84	8.73	25.4	65.2	0	4.93291	184.292
MH180304	460	141	36	87	20.1	1326	317	142	270	127	-26.1	264	14.515	1904.39	11.5	0.004299	0.2	8.62	-2.5	87	2	0.32	8.1	9.4	84	8.73	25.4	65.2	0	6.36107	258.825
MH180305	460	141	36	87	20.1	1326	317	142	270	127	-26.1	264	7.2175	1903.39	11.5	0.004299	0.2	8.62	-2.5	97	2	0.32	8.1	9.4	84	8.73	25.4	65.2	0	5.80742	229.2
MH190101	472	144	34	87	20	1356	324	145	269	124	-26.5	258	68.725	1981	13.5	0.072917	18.8	8.29	-2.21	1	3	0.31	7.66	7.5	97	6.02	29.4	63.2	0	4.44398	95.008
MH190102	472	144	34	87	20	1356	324	145	269	124	-26.5	258	59.8638	1981	13.5	0.072917	16.4	8.29	-2.21	1	3	0.31	7.66	7.5	97	6.02	29.4	63.2	0	5.96462	189.289
MH190103	472	144	34	87	20	1356	324	145	269	124	-26.5	258	60.9062	1981	13.5	0.072917	3.4	8.29	-2.21	1	3	0.31	7.66	7.5	97	6.02	29.4	63.2	0	6.66687	211.504
MH190104	472	144	34	87	20	1356	324	145	269	124	-26.5	258	54.13	1981	13.5	0.072917	33.1	8.29	-2.21	1	3	0.31	7.66	7.5	97	6.02	29.4	63.2	0.00916218	6.17387	181.818
MH190105	472	144	34	87	20	1356	324	145	269	124	-26.5	258	48.3963	1981	13.5	0.072917	57	8.29	-2.21	1	3	0.31	7.66	7.5	97	6.02	29.4	63.2	0	6.55944	216.468
MH190201	472	144	34	87	20	1356	324	145	269	124	-26.5	258	1.48375	1983.65	32	0.072917	3	8.29	-2.21	7	1	0.31	7.66	7.5	97	6.02	29.4	63.2	0	6.51924	215.148
MH190202	472	144	34	87	20	1356	324	145	269	124	-26.5	258	-0.08	1986.3	32	0.072917	3.6	8.29	-2.21	17	1	0.31	7.66	7.5	97	6.02	29.4	63.2	0	4.33124	69.7882
MH190203	472	144	34	87	20	1356	324	145	269	124	-26.5	258	32.7588	1988.95	32	0.072917	1.2	8.29	-2.21	27	1	0.31	7.66	7.5	97	6.02	29.4	63.2	0	5.54291	127.279
MH190204	472	144	34	87	20	1356	324	145	269	124	-26.5	258	38.4925	1991.6	32	0.072917	1.4	8.29	-2.21	37	1	0.31	7.66	7.5	97	6.02	29.4	63.2	0	7.12791	209.643
MH190205	472	144	34	87	20	1356	324	145	269	124	-26.5	258	23.3762	1994.25	32	0.072917	4.2	8.29	-2.21	47	1	0.31	7.66	7.5	97	6.02	29.4	63.2	0	8.09484	215.382
MH190301	472	144	34	87	20	1356	324	145	269	124	-26.5	258	32.2375	1996.93	32.5	0.072917	0.2	8.29	-2.21	57	2	0.31	7.66	7.5	97	6.02	29.4	63.2	0	6.70804	141.185
MH190302	472	144	34	87	20	1356	324	145	269	124	-26.5	258	43.1838	1999.62	32.5	0.072917	0	8.29	-2.21	67	2	0.31	7.66	7.5	97	6.02	29.4	63.2	0	6.2099	132.615
MH190303	472	144	34	87	20	1356	324	145	269	124	-26.5	258	71.3313	2002.31	32.5	0.072917	3	8.29	-2.21	77	2	0.31	7.66	7.5	97	6.02	29.4	63.2	0	6.95276	157.531
MH190304	472	144	34	87	20	1356	324	145	269	124	-26.5	258	88.5325	2004.99	32.5	0.072917	0.6	8.29	-2.21	87	2	0.31	7.66	7.5	97	6.02	29.4	63.2	0	6.22211	168.019
MH190305	472	144	34	87	20	1356	324	145	269	124	-26.5	258	93.745	2007.68	32.5	0.072917	0.8	8.29	-2.21	97	2	0.31	7.66	7.5	97	6.02	29.4	63.2	0	5.97095	158.851
MH200101	447	139	30	85	20	1296	311	149	265	116	-27.5	257	43.1838	2046	3	0.985507	0.8	8.89	-1.75	1	3	0.31	7.66	7.5	97	6.02	29.4	63.2	0	4.63596	144.734
MH200102	447	139	30	85	20	1296	311	149	265	116	-27.5	257	36.9287	2046	3	0.985507	2	8.89	-1.75	1	3	0.31	7.66	7.5	97	6.02	29.4	63.2	0	3.87652	111.376
MH200103	447	139	30	85	20	1296	311	149	265	116	-27.5	257	23.3762	2046	3	0.985507	4.4	8.89	-1.75	1	3	0.31	7.66	7.5	97	6.02	29.4	63.2	0.00423986	5.13508	182.355
MH200104	447	139	30	85	20	1296	311	149	265	116	-27.5	257	20.77	2046	3	0.985507	0.4	8.89	-1.75	1	3	0.31	7.66	7.5	97	6.02	29.4	63.2	0	6.2697	200.434
MH200105	447	139	30	85	20	1296	311	149	265	116	-27.5	257	22.855	2046	3	0.985507	9.6	8.89	-1.75	1	3	0.31	7.66	7.5	97	6.02	29.4	63.2	0	4.87197	172.367
MH200201	447	139	30	85	20	1296	311	149	265	116	-27.5	257	12.43	2043.81	26	0.985507	0.4	8.89	-1.75	7	2	0.31	7.66	7.5	97	6.02	29.4	63.2	0	6.60159	181.735
MH200202	447	139	30	85	20	1296	311	149	265	116	-27.5	257	11.3875	2041.62	26	0.985507	0.4	8.89	-1.75	17	2	0.31	7.66	7.5	97	6.02	29.4	63.2	0	6.34477	166.482
MH200203	447	139	30	85	20	1296	311	149	265	116	-27.5	257	18.685	2039.42	26	0.985507	0.4	8.89	-1.75	27	2	0.31	7.66	7.5	97	6.02	29.4	63.2	0	5.01854	143.328
MH200204	447	139	30	85	20	1296	311	149	265	116	-27.5	257	17.6425	2037.23	26	0.985507	0	8.89	-1.75	37	2	0.31	7.66	7.5	97	6.02	29.4	63.2	0	4.00505	112.94
MH200205	447	139	30	85	20	1296	311	149	265	116	-27.5	257	8.78125	2035.04	26	0.985507	0.6	8.89	-1.75	47	2	0.31	7.66	7.5	97	6.02	29.4	63.2	0	4.20554	158.86
MH200301	447	139	30	85	20	1296	311	149	265	116	-27.5	257	15.0363	2032.85	26	0.985507	0.6	8.89	-1.75	57	2	0.31	7.66	7.5	97	6.02	29.4	63.2	0	3.77421	115.124
MH200302	447	139	30	85	20	1296	311	149	265	116	-27.5	257	15.5575	2030.66	26	0.985507	0	8.89	-1.75	67	2	0.31	7.66	7.5	97	6.02	29.4	63.2	0	4.12194	145.012
MH200303	447	139	30	85	20	1296	311	149	265	116	-27.5	257	4.61125	2028.47	26	0.985507	0	8.89	-1.75	77	2	0.31	7.66	7.5	97	6.02	29.4	63.2	0	0.714932	18.3957
MH200304	447	139	30	85	20	1296	311	149	265	116	-27.5	257	3.0475	2026.27	26	0.985507	3	8.89	-1.75	87	2	0.31	7.66	7.5	97	6.02	29.4	63.2	0	2.03799	75.8612
MH200305	447	139	30	85	20	1296	311	149	265	116	-27.5	257	5.65375	2024.08	26	0.985507	0.6	8.89	-1.75	97	2	0.31	7.66	7.5	97	6.02	29.4	63.2	0	3.17955	97.2881
MS010101	300	112	52	90	21.1	883	237	130	279	149	-23.9	363	59.8638	1161	8	0.9186	28.5	13.2	1.19	1	3	0.19	4.85	18.8	92	2.39	41.5	39.7	0.0287266	9.22656	271.538
MS010102	300	112	52	90	21.1	883	237	130	279	149	-23.9	363	72.895	1161	8	0.9186	15	13.2	1.19	1	3	0.19	4.85	18.8	92	2.39	41.5	39.7	0.0468954	9.65984	271.818
MS010103	300	112	52	90	21.1	883	237	130	279	149	-23.9	363	89.575	1161	8	0.9186	24	13.2	1.19	1	3	0.19	4.85	18.8	92	2.39	41.5	39.7	0.0418308	8.01744	238.117
MS010104	300	112	52	90	21.1	883	237	130	279	149	-23.9	363	83.32	1161	8	0.9186	15	13.2	1.19	1	3	0.19	4.85	18.8	92	2.39	41.5	39.7	0.0424313	7.9607	224.595
MS010105	300	112	52	90	21.1	883	237	130	279	149	-23.9	363	75.5013	1161	8	0.9186	19.5	13.2	1.19	1	3	0.19	4.85	18.8	92	2.39	41.5	39.7	0.0559491	6.90048	204.833
MS020101	318	115	51	90	21.1	933	246	131	279	147	-24.1	354	74.4587	1202	2.5	0.425223	1.4	12.85	1.28	1	3	0.19	4.85	18.8	92	2.39	41.5	39.7	0.0343055	3.66942	95.4862
MS020102	318	115	51	90	21.1	933	246	131	279	147	-24.1	354	67.6825	1202	2.5	0.425223	8.3	12.85	1.28	1	3	0.19	4.85	18.8	92	2.39	41.5	39.7	0.0475468	3.60309	94.5727
MS020103	318	115	51	90	21.1	933	246	131	279	147	-24.1	354	55.6937	1202	2.5	0.425223	9.1	12.85	1.28	1	3	0.19	4.85	18.8	92	2.39	41.5	39.7	0.0609112	3.23335	47.5395
MS020104	318	115	51	90	21.1	933	246	131	279	147	-24.1	354	35.365	1202	2.5	0.425223	7	12.85	1.28	1	3	0.19	4.85	18.8	92	2.39	41.5	39.7	0.0606861	4.69235	94.4168
MS020105	318	115	51	90	21.1	933	246	131	279	147	-24.1	354	36.4075	1202	2.5	0.425223	11.5	12.85	1.28	1	3	0.19	4.85	18.8	92	2.39	41.5	39.7	0.0590105	6.11173	168.279
MS020201	318	115	51	90	21.1	933	246	131	279	147	-24.1	354	33.8013	1205.69	47.5	0.425223	3.2	12.85	1.28	7	2	0.19	4.85	18.8	92	2.39	41.5	39.7	0.00211993	3.81112	138.616
MS020202	318	115	51	90	21.1	933	246	131	279	147	-24.1	354	38.4925	1209.37	47.5	0.425223	0.8	12.85	1.28	17	2	0.19	4.85	18.8	92	2.39	41.5	39.7	0.00423986	3.57924	110.289
MS020203	318	115	51	90	21.1	933	246	131	279	147	-24.1	354	28.0675	1213.06	47.5	0.425223	0.4	12.85	1.28	27	2	0.19	4.85	18.8	92	2.39	41.5	39.7	0.00423986	4.60439	173.934
MS020204	318	115	51	90	21.1	933	246	131	279	147	-24.1	354	16.0788	1216.75	47.5	0.425223	0.2	12.85	1.28	37	2	0.19	4.85	18.8	92	2.39	41.5	39.7	0.0111252	4.05997	173.91
MS020205	318	115	51	90	21.1	933	246	131	279	147	-24.1	354	28.0675	1220.43	47.5	0.425223	0.6	12.85	1.28	47	2	0.19	4.85	18.8	92	2.39	41.5	39.7	0.0166052	3.80195	146.424
MS020301	318	115	51	90	21.1	933	246	131	279	147	-24.1	354	41.62	1222.22	21	0.425223	0.6	12.85	1.28	57	2	0.19	4.85	18.8	92	2.39	41.5	39.7	0.00635979	4.41137	160.994
MS020302	318	115	51	90	21.1	933	246	131	279	147	-24.1	354	55.1725	1224.02	21	0.425223	0.6	12.85	1.28	67	2	0.19	4.85	18.8	92	2.39	41.5	39.7	0.0136935	6.4268	181.803
MS020303	318	115	51	90	21.1	933	246	131	279	147	-24.1	354	41.62	1225.81	21	0.425223	0.2	12.85	1.28	77	2	0.19	4.85	18.8	92	2.39	41.5	39.7	0.0174035	4.12931	141.464
MS020304	318	115	51	90	21.1	933	246	131	279	147	-24.1	354	10.345	1227.6	21	0.425223	0.2	12.85	1.28	87	2	0.19	4.85	18.8	92	2.39	41.5	39.7	0.00492232	5.23935	213.262
MS020305	318	115	51	90	21.1	933	246	131	279	147	-24.1	354	36.9287	1229.39	21	0.425223	0.2	12.85	1.28	97	2	0.19	4.85	18.8	92	2.39	41.5	39.7	0.00704225	5.64589	210.049
MS030101	342	120	50	90	21	994	257	133	277	145	-24.5	346	83.8412	1264	4	0.49147	10.2	12.37	0.94	1	3	0.14	3.41	20.7	48	3.59	25	54.3	0.0247221	3.69008	111.919
MS030102	342	120	50	90	21	994	257	133	277	145	-24.5	346	78.6288	1264	4	0.49147	12.6	12.37	0.94	1	3	0.14	3.41	20.7	48	3.59	25	54.3	0.0427459	3.65736	53.6245
MS030103	342	120	50	90	21	994	257	133	277	145	-24.5	346	84.3625	1264	4	0.49147	24	12.37	0.94	1	3	0.14	3.41	20.7	48	3.59	25	54.3	0.0409604	3.20208	62.6114
MS030104	342	120	50	90	21	994	257	133	277	145	-24.5	346	85.9262	1264	4	0.49147	38	12.37	0.94	1	3	0.14	3.41	20.7	48	3.59	25	54.3	0.0401918	3.83273	82.3454
MS030105	342	120	50	90	21	994	257	133	277	145	-24.5	346	83.32	1264	4	0.49147	17.1	12.37	0.94	1	3	0.14	3.41	20.7	48	3.59	25	54.3	0.0609298	5.28828	112.763
MS030201	342	120	50	90	21	994	257	133	277	145	-24.5	346	83.8412	1268.26	58.5	0.49147	43.5	12.37	0.94	7	2	0.14	3.41	20.7	48	3.59	25	54.3	0.0303458	4.24623	96.0166
MS030202	342	120	50	90	21	994	257	133	277	145	-24.5	346	82.2775	1272.53	58.5	0.49147	12.2	12.37	0.94	17	2	0.14	3.41	20.7	48	3.59	25	54.3	0.0177911	5.92001	166.555
MS030203	342	120	50	90	21	994	257	133	277	145	-24.5	346	77.065	1276.79	58.5	0.49147	7.8	12.37	0.94	27	2	0.14	3.41	20.7	48	3.59	25	54.3	0.0151136	5.48388	152.326
MS030204	342	120	50	90	21	994	257	133	277	145	-24.5	346	81.235	1281.05	58.5	0.49147	1.8	12.37	0.94	37	2	0.14	3.41	20.7	48	3.59	25	54.3	0.0112821	5.89398	177.365
MS030205	342	120	50	90	21	994	257	133	277	145	-24.5	346	86.4475	1285.32	58.5	0.49147	12.6	12.37	0.94	47	2	0.14	3.41	20.7	48	3.59	25	54.3	0.0530292	5.91699	191.077
MS030301	342	120	50	90	21	994	257	133	277	145	-24.5	346	66.1188	1287.19	22	0.49147	14.7	12.37	0.94	57	2	0.14	3.41	20.7	48	3.59	25	54.3	0.0572696	5.93577	203.506
MS030302	342	120	50	90	21	994	257	133	277	145	-24.5	346	45.2687	1289.06	22	0.49147	1.4	12.37	0.94	67	2	0.14	3.41	20.7	48	3.59	25	54.3	0.00900531	7.96114	246.294
MS030303	342	120	50	90	21	994	257	133	277	145	-24.5	346	49.4388	1290.94	22	0.49147	1	12.37	0.94	77	2	0.14	3.41	20.7	48	3.59	25	54.3	0.00547994	6.296	182.845
MS030304	342	120	50	90	21	994	257	133	277	145	-24.5	346	48.9175	1292.81	22	0.49147	0	12.37	0.94	87	2	0.14	3.41	20.7	48	3.59	25	54.3	0.0118397	7.27317	176.325
MS030305	342	120	50	90	21	994	257	133	277	145	-24.5	346	49.96	1294.68	22	0.49147	0	12.37	0.94	97	2	0.14	3.41	20.7	48	3.59	25	54.3	0.0185313	6.18298	174.161
MS040101	363	124	48	89	20.9	1052	268	134	276	142	-24.9	337	78.1075	1318	12	0.297209	17.1	11.94	0.49	1	3	0.19	4.85	18.8	92	2.39	41.5	39.7	0.0411563	4.28947	96.477
MS040102	363	124	48	89	20.9	1052	268	134	276	142	-24.9	337	73.9375	1318	12	0.297209	4.6	11.94	0.49	1	3	0.19	4.85	18.8	92	2.39	41.5	39.7	0.0446794	4.56703	96.3147
MS040103	363	124	48	89	20.9	1052	268	134	276	142	-24.9	337	69.7675	1318	12	0.297209	7.4	11.94	0.49	1	3	0.19	4.85	18.8	92	2.39	41.5	39.7	0.0340817	2.58005	37.5475
MS040104	363	124	48	89	20.9	1052	268	134	276	142	-24.9	337	64.555	1318	12	0.297209	10.2	11.94	0.49	1	3	0.19	4.85	18.8	92	2.39	41.5	39.7	0.0295094	3.34145	56.027
MS040105	363	124	48	89	20.9	1052	268	134	276	142	-24.9	337	53.6087	1318	12	0.297209	9.8	11.94	0.49	1	3	0.19	4.85	18.8	92	2.39	41.5	39.7	0.0544712	6.95824	220.077
MS040201	363	124	48	89	20.9	1052	268	134	276	142	-24.9	337	63.5125	1322.77	72.5	0.297209	47.5	11.94	0.49	7	2	0.19	4.85	18.8	92	2.39	41.5	39.7	0.017485	3.48721	77.9899
MS040202	363	124	48	89	20.9	1052	268	134	276	142	-24.9	337	69.2462	1327.54	72.5	0.297209	38	11.94	0.49	17	2	0.19	4.85	18.8	92	2.39	41.5	39.7	0.0172335	3.84454	88.438
MS040203	363	124	48	89	20.9	1052	268	134	276	142	-24.9	337	62.47	1332.31	72.5	0.297209	28.5	11.94	0.49	27	2	0.19	4.85	18.8	92	2.39	41.5	39.7	0.0235933	3.07304	68.957
MS040204	363	124	48	89	20.9	1052	268	134	276	142	-24.9	337	53.6087	1337.07	72.5	0.297209	12.6	11.94	0.49	37	2	0.19	4.85	18.8	92	2.39	41.5	39.7	0.0150249	3.0244	99.6548
MS040205	363	124	48	89	20.9	1052	268	134	276	142	-24.9	337	38.4925	1341.84	72.5	0.297209	10.2	11.94	0.49	47	2	0.19	4.85	18.8	92	2.39	41.5	39.7	0.0143199	2.22611	53.4316
MS040301	363	124	48	89	20.9	1052	268	134	276	142	-24.9	337	35.8862	1346.08	58	0.297209	19.5	11.94	0.49	57	3	0.19	4.85	18.8	92	2.39	41.5	39.7	0.029529	3.54365	75.5568
MS040302	363	124	48	89	20.9	1052	268	134	276	142	-24.9	337	40.0563	1350.32	58	0.297209	12.6	11.94	0.49	67	3	0.19	4.85	18.8	92	2.39	41.5	39.7	0.0372317	5.51066	174.029
MS040303	363	124	48	89	20.9	1052	268	134	276	142	-24.9	337	44.2262	1354.56	58	0.297209	9.8	11.94	0.49	77	3	0.19	4.85	18.8	92	2.39	41.5	39.7	0.0407109	6.90771	183.392
MS040304	363	124	48	89	20.9	1052	268	134	276	142	-24.9	337	43.1838	1358.8	58	0.297209	9	11.94	0.49	87	3	0.19	4.85	18.8	92	2.39	41.5	39.7	0.0427826	6.23425	162.447
MS040305	363	124	48	89	20.9	1052	268	134	276	142	-24.9	337	28.5888	1363.04	58	0.297209	14.7	11.94	0.49	97	3	0.19	4.85	18.8	92	2.39	41.5	39.7	0.0451409	7.32778	174.502
MS050101	379	127	47	89	20.8	1093	276	135	275	140	-25.2	330	47.3537	1363	12	0.300692	17.1	11.66	0.2	1	3	0.14	3.41	20.7	48	3.59	25	54.3	0.053328	6.73103	186.034
MS050102	379	127	47	89	20.8	1093	276	135	275	140	-25.2	330	43.705	1363	12	0.300692	5.4	11.66	0.2	1	3	0.14	3.41	20.7	48	3.59	25	54.3	0.0687741	5.98365	155.843
MS050103	379	127	47	89	20.8	1093	276	135	275	140	-25.2	330	68.2038	1363	12	0.300692	14.7	11.66	0.2	1	3	0.14	3.41	20.7	48	3.59	25	54.3	0.0411284	6.1556	198.044
MS050104	379	127	47	89	20.8	1093	276	135	275	140	-25.2	330	82.7988	1363	12	0.300692	47.5	11.66	0.2	1	3	0.14	3.41	20.7	48	3.59	25	54.3	0.0525714	5.52535	156.854
MS050105	379	127	47	89	20.8	1093	276	135	275	140	-25.2	330	80.1925	1363	12	0.300692	7.8	11.66	0.2	1	3	0.14	3.41	20.7	48	3.59	25	54.3	0.0552072	5.67075	168.337
MS050201	379	127	47	89	20.8	1093	276	135	275	140	-25.2	330	71.8525	1367.46	63	0.300692	17.1	11.66	0.2	7	3	0.14	3.41	20.7	48	3.59	25	54.3	0.0437169	6.63051	211.519
MS050202	379	127	47	89	20.8	1093	276	135	275	140	-25.2	330	75.5013	1371.91	63	0.300692	1.8	11.66	0.2	17	3	0.14	3.41	20.7	48	3.59	25	54.3	0.0172335	6.70097	229.313
MS050203	379	127	47	89	20.8	1093	276	135	275	140	-25.2	330	84.8838	1376.37	63	0.300692	1.8	11.66	0.2	27	3	0.14	3.41	20.7	48	3.59	25	54.3	0.0386118	7.58031	226.508
MS050204	379	127	47	89	20.8	1093	276	135	275	140	-25.2	330	90.6175	1380.82	63	0.300692	16.8	11.66	0.2	37	3	0.14	3.41	20.7	48	3.59	25	54.3	0.0489126	4.10976	60.7621
MS050205	379	127	47	89	20.8	1093	276	135	275	140	-25.2	330	84.3625	1385.28	63	0.300692	3.8	11.66	0.2	47	3	0.14	3.41	20.7	48	3.59	25	54.3	0.0461656	5.24675	80.0692
MS050301	379	127	47	89	20.8	1093	276	135	275	140	-25.2	330	56.215	1389.16	51	0.300692	8.3	11.66	0.2	57	2	0.14	3.41	20.7	48	3.59	25	54.3	0.0513686	4.77795	68.3038
MS050302	379	127	47	89	20.8	1093	276	135	275	140	-25.2	330	22.855	1393.05	51	0.300692	3.8	11.66	0.2	67	2	0.14	3.41	20.7	48	3.59	25	54.3	0.0369291	7.07872	214.568
MS050303	379	127	47	89	20.8	1093	276	135	275	140	-25.2	330	9.3025	1396.93	51	0.300692	4.4	11.66	0.2	77	2	0.14	3.41	20.7	48	3.59	25	54.3	0	6.37109	225.351
MS050304	379	127	47	89	20.8	1093	276	135	275	140	-25.2	330	6.175	1400.82	51	0.300692	0.4	11.66	0.2	87	2	0.14	3.41	20.7	48	3.59	25	54.3	0	4.83606	200.766
MS050305	379	127	47	89	20.8	1093	276	135	275	140	-25.2	330	16.6	1404.7	51	0.300692	2.2	11.66	0.2	97	2	0.14	3.41	20.7	48	3.59	25	54.3	0.00423986	5.59241	218.837
MS060101	395	130	46	89	20.8	1135	284	136	274	139	-25.4	324	85.405	1395	6	0.801931	12.2	11.33	-0.14	1	3	0.13	3.32	20.2	52	3.42	22.5	57.3	0.0381873	2.82482	76.2895
MS060102	395	130	46	89	20.8	1135	284	136	274	139	-25.4	324	88.0113	1395	6	0.801931	9.8	11.33	-0.14	1	3	0.13	3.32	20.2	52	3.42	22.5	57.3	0.0292155	2.27716	63.2071
MS060103	395	130	46	89	20.8	1135	284	136	274	139	-25.4	324	81.235	1395	6	0.801931	12.6	11.33	-0.14	1	3	0.13	3.32	20.2	52	3.42	22.5	57.3	0.0449247	3.15888	97.2085
MS060104	395	130	46	89	20.8	1135	284	136	274	139	-25.4	324	77.065	1395	6	0.801931	7.4	11.33	-0.14	1	3	0.13	3.32	20.2	52	3.42	22.5	57.3	0.0343558	2.09808	53.7296
MS060105	395	130	46	89	20.8	1135	284	136	274	139	-25.4	324	78.6288	1395	6	0.801931	9.8	11.33	-0.14	1	3	0.13	3.32	20.2	52	3.42	22.5	57.3	0.0341378	1.36978	25.2436
MS060201	395	130	46	89	20.8	1135	284	136	274	139	-25.4	324	47.875	1391.06	52	0.801931	6.8	11.33	-0.14	7	2	0.13	3.32	20.2	52	3.42	22.5	57.3	0.0197618	4.14679	150.412
MS060202	395	130	46	89	20.8	1135	284	136	274	139	-25.4	324	20.2488	1387.12	52	0.801931	1.4	11.33	-0.14	17	2	0.13	3.32	20.2	52	3.42	22.5	57.3	0	5.30182	203.603
MS060203	395	130	46	89	20.8	1135	284	136	274	139	-25.4	324	-0.08	1383.18	52	0.801931	1.2	11.33	-0.14	27	2	0.13	3.32	20.2	52	3.42	22.5	57.3	0.00211993	4.16052	183.996
MS060204	395	130	46	89	20.8	1135	284	136	274	139	-25.4	324	1.48375	1379.24	52	0.801931	0.8	11.33	-0.14	37	2	0.13	3.32	20.2	52	3.42	22.5	57.3	0	2.79312	116.382
MS060205	395	130	46	89	20.8	1135	284	136	274	139	-25.4	324	1.48375	1375.3	52	0.801931	1.2	11.33	-0.14	47	2	0.13	3.32	20.2	52	3.42	22.5	57.3	0	4.27271	135.914
MS060301	395	130	46	89	20.8	1135	284	136	274	139	-25.4	324	3.0475	1373.39	22.5	0.801931	0	11.33	-0.14	57	1	0.13	3.32	20.2	52	3.42	22.5	57.3	0	3.34173	92.3513
MS060302	395	130	46	89	20.8	1135	284	136	274	139	-25.4	324	4.61125	1371.47	22.5	0.801931	0	11.33	-0.14	67	1	0.13	3.32	20.2	52	3.42	22.5	57.3	0	4.01307	85.5794
MS060303	395	130	46	89	20.8	1135	284	136	274	139	-25.4	324	6.69625	1369.56	22.5	0.801931	3.6	11.33	-0.14	77	1	0.13	3.32	20.2	52	3.42	22.5	57.3	0	1.09998	15.5372
MS060304	395	130	46	89	20.8	1135	284	136	274	139	-25.4	324	5.1325	1367.65	22.5	0.801931	0.2	11.33	-0.14	87	1	0.13	3.32	20.2	52	3.42	22.5	57.3	0	1.45741	17.0229
MS060305	395	130	46	89	20.8	1135	284	136	274	139	-25.4	324	5.1325	1365.73	22.5	0.801931	0.6	11.33	-0.14	97	1	0.13	3.32	20.2	52	3.42	22.5	57.3	0	3.91285	103.613
MS070101	416	133	45	89	20.7	1191	294	137	273	136	-25.7	315	84.3625	1445	9	0.294027	26.6	11	-0.56	1	3	0.14	3.41	20.7	48	3.59	25	54.3	0.0339663	6.01466	181.114
MS070102	416	133	45	89	20.7	1191	294	137	273	136	-25.7	315	90.0963	1445	9	0.294027	57	11	-0.56	1	3	0.14	3.41	20.7	48	3.59	25	54.3	0.0164398	4.10156	173.312
MS070103	416	133	45	89	20.7	1191	294	137	273	136	-25.7	315	93.745	1445	9	0.294027	35.6	11	-0.56	1	3	0.14	3.41	20.7	48	3.59	25	54.3	0.0318843	3.61993	131.429
MS070104	416	133	45	89	20.7	1191	294	137	273	136	-25.7	315	89.575	1445	9	0.294027	17.1	11	-0.56	1	3	0.14	3.41	20.7	48	3.59	25	54.3	0.0341929	4.26723	138.987
MS070105	416	133	45	89	20.7	1191	294	137	273	136	-25.7	315	88.5325	1445	9	0.294027	14.7	11	-0.56	1	3	0.14	3.41	20.7	48	3.59	25	54.3	0.0105997	4.86522	180.36
MS070201	416	133	45	89	20.7	1191	294	137	273	136	-25.7	315	45.2687	1440.9	55	0.294027	1.2	11	-0.56	7	2	0.14	3.41	20.7	48	3.59	25	54.3	0.00847972	7.56954	233.807
MS070202	416	133	45	89	20.7	1191	294	137	273	136	-25.7	315	4.09	1436.81	55	0.294027	8.3	11	-0.56	17	2	0.14	3.41	20.7	48	3.59	25	54.3	0	6.18087	170.378
MS070203	416	133	45	89	20.7	1191	294	137	273	136	-25.7	315	0.9625	1432.71	55	0.294027	2.4	11	-0.56	27	2	0.14	3.41	20.7	48	3.59	25	54.3	0	6.21017	186.249
MS070204	416	133	45	89	20.7	1191	294	137	273	136	-25.7	315	8.26	1428.62	55	0.294027	18.2	11	-0.56	37	2	0.14	3.41	20.7	48	3.59	25	54.3	0	3.77203	110.289
MS070205	416	133	45	89	20.7	1191	294	137	273	136	-25.7	315	32.2375	1424.52	55	0.294027	0.8	11	-0.56	47	2	0.14	3.41	20.7	48	3.59	25	54.3	0.00492232	9.22536	368.915
MS070301	416	133	45	89	20.7	1191	294	137	273	136	-25.7	315	27.5462	1421.11	43	0.294027	8.5	11	-0.56	57	1	0.14	3.41	20.7	48	3.59	25	54.3	0.00883995	8.94881	322.086
MS070302	416	133	45	89	20.7	1191	294	137	273	136	-25.7	315	9.82375	1417.7	43	0.294027	9.3	11	-0.56	67	1	0.14	3.41	20.7	48	3.59	25	54.3	0.00807132	9.27643	306.271
MS070303	416	133	45	89	20.7	1191	294	137	273	136	-25.7	315	6.69625	1414.29	43	0.294027	4.4	11	-0.56	77	1	0.14	3.41	20.7	48	3.59	25	54.3	0.00336001	8.95846	270.26
MS070304	416	133	45	89	20.7	1191	294	137	273	136	-25.7	315	0.44125	1410.88	43	0.294027	0.6	11	-0.56	87	1	0.14	3.41	20.7	48	3.59	25	54.3	0	2.86727	90.8304
MS070305	416	133	45	89	20.7	1191	294	137	273	136	-25.7	315	9.3025	1407.47	43	0.294027	1.4	11	-0.56	97	1	0.14	3.41	20.7	48	3.59	25	54.3	0	7.79759	269.751
MS080101	435	137	42	88	20.6	1240	304	140	271	131	-26.4	302	83.32	1550	5	0.015993	12.6	10.62	-1.07	1	3	0.14	3.41	20.7	48	3.59	25	54.3	0.0183849	4.33916	136.622
MS080102	435	137	42	88	20.6	1240	304	140	271	131	-26.4	302	88.5325	1550	5	0.015993	4.6	10.62	-1.07	1	3	0.14	3.41	20.7	48	3.59	25	54.3	0.0272892	5.59928	188.445
MS080103	435	137	42	88	20.6	1240	304	140	271	131	-26.4	302	84.3625	1550	5	0.015993	19.7	10.62	-1.07	1	3	0.14	3.41	20.7	48	3.59	25	54.3	0.0286398	6.01486	179.506
MS080104	435	137	42	88	20.6	1240	304	140	271	131	-26.4	302	73.4163	1550	5	0.015993	7.8	10.62	-1.07	1	3	0.14	3.41	20.7	48	3.59	25	54.3	0.0338707	6.11986	207.717
MS080105	435	137	42	88	20.6	1240	304	140	271	131	-26.4	302	58.8213	1550	5	0.015993	24	10.62	-1.07	1	3	0.14	3.41	20.7	48	3.59	25	54.3	0.0392897	5.39417	168.093
MS080201	435	137	42	88	20.6	1240	304	140	271	131	-26.4	302	21.8125	1546.4	46	0.015993	11.9	10.62	-1.07	7	2	0.14	3.41	20.7	48	3.59	25	54.3	0.00423986	6.11882	191.95
MS080202	435	137	42	88	20.6	1240	304	140	271	131	-26.4	302	4.61125	1542.81	46	0.015993	1	10.62	-1.07	17	2	0.14	3.41	20.7	48	3.59	25	54.3	0	4.18466	132.723
MS080203	435	137	42	88	20.6	1240	304	140	271	131	-26.4	302	5.1325	1539.21	46	0.015993	3.6	10.62	-1.07	27	2	0.14	3.41	20.7	48	3.59	25	54.3	0.00211993	4.85872	170.53
MS080204	435	137	42	88	20.6	1240	304	140	271	131	-26.4	302	7.73875	1535.61	46	0.015993	3.4	10.62	-1.07	37	2	0.14	3.41	20.7	48	3.59	25	54.3	0.00635979	4.85913	192.462
MS080205	435	137	42	88	20.6	1240	304	140	271	131	-26.4	302	15.5575	1532.02	46	0.015993	0	10.62	-1.07	47	2	0.14	3.41	20.7	48	3.59	25	54.3	0	6.7957	222.387
MS080301	435	137	42	88	20.6	1240	304	140	271	131	-26.4	302	12.43	1527.82	57	0.015993	0.2	10.62	-1.07	57	2	0.14	3.41	20.7	48	3.59	25	54.3	0.00336001	7.42661	255.41
MS080302	435	137	42	88	20.6	1240	304	140	271	131	-26.4	302	21.2913	1523.63	57	0.015993	0.4	10.62	-1.07	67	2	0.14	3.41	20.7	48	3.59	25	54.3	0.00847972	6.29691	207.184
MS080303	435	137	42	88	20.6	1240	304	140	271	131	-26.4	302	37.45	1519.44	57	0.015993	1.4	10.62	-1.07	77	2	0.14	3.41	20.7	48	3.59	25	54.3	0.00635979	6.99043	243.573
MS080304	435	137	42	88	20.6	1240	304	140	271	131	-26.4	302	22.855	1515.24	57	0.015993	4	10.62	-1.07	87	2	0.14	3.41	20.7	48	3.59	25	54.3	0	6.72491	212.122
MS080305	435	137	42	88	20.6	1240	304	140	271	131	-26.4	302	5.1325	1511.05	57	0.015993	0.4	10.62	-1.07	97	2	0.14	3.41	20.7	48	3.59	25	54.3	0	4.95427	212.947
MS090101	409	132	40	87	20.6	1172	291	143	270	127	-26.8	303	59.3425	1592	10	0.765427	14.7	10.87	-0.72	1	3	0.14	3.41	20.7	48	3.59	25	54.3	0	0	0
MS090102	409	132	40	87	20.6	1172	291	143	270	127	-26.8	303	76.5437	1592	10	0.765427	10.2	10.87	-0.72	1	3	0.14	3.41	20.7	48	3.59	25	54.3	0.0422953	2.74518	42.434
MS090103	409	132	40	87	20.6	1172	291	143	270	127	-26.8	303	71.3313	1592	10	0.765427	7	10.87	-0.72	1	3	0.14	3.41	20.7	48	3.59	25	54.3	0.0481044	3.27785	61.3641
MS090104	409	132	40	87	20.6	1172	291	143	270	127	-26.8	303	69.7675	1592	10	0.765427	19.5	10.87	-0.72	1	3	0.14	3.41	20.7	48	3.59	25	54.3	0.0325194	2.74423	55.5769
MS090105	409	132	40	87	20.6	1172	291	143	270	127	-26.8	303	65.0762	1592	10	0.765427	15	10.87	-0.72	1	3	0.14	3.41	20.7	48	3.59	25	54.3	0.0394137	3.10021	68.7636
MS090201	409	132	40	87	20.6	1172	291	143	270	127	-26.8	303	70.2887	1592.61	7	0.765427	4.6	10.87	-0.72	7	2	0.14	3.41	20.7	48	3.59	25	54.3	0.0425495	8.06074	264.48
MS090202	409	132	40	87	20.6	1172	291	143	270	127	-26.8	303	35.365	1593.22	7	0.765427	1.4	10.87	-0.72	17	2	0.14	3.41	20.7	48	3.59	25	54.3	0.0144311	7.27881	295.441
MS090203	409	132	40	87	20.6	1172	291	143	270	127	-26.8	303	18.685	1593.83	7	0.765427	4.2	10.87	-0.72	27	2	0.14	3.41	20.7	48	3.59	25	54.3	0.00423986	7.60759	254.312
MS090204	409	132	40	87	20.6	1172	291	143	270	127	-26.8	303	19.7275	1594.44	7	0.765427	1	10.87	-0.72	37	2	0.14	3.41	20.7	48	3.59	25	54.3	0.00423986	7.32514	230.712
MS090205	409	132	40	87	20.6	1172	291	143	270	127	-26.8	303	10.8663	1595.05	7	0.765427	2	10.87	-0.72	47	2	0.14	3.41	20.7	48	3.59	25	54.3	0.00423986	7.61265	253.878
MS090301	409	132	40	87	20.6	1172	291	143	270	127	-26.8	303	19.2062	1595.66	7	0.765427	1.2	10.87	-0.72	57	1	0.14	3.41	20.7	48	3.59	25	54.3	0.00635979	7.36081	259.658
MS090302	409	132	40	87	20.6	1172	291	143	270	127	-26.8	303	45.2687	1596.27	7	0.765427	1.4	10.87	-0.72	67	1	0.14	3.41	20.7	48	3.59	25	54.3	0	9.51208	300.619
MS090303	409	132	40	87	20.6	1172	291	143	270	127	-26.8	303	45.2687	1596.87	7	0.765427	2.4	10.87	-0.72	77	1	0.14	3.41	20.7	48	3.59	25	54.3	0.00423986	7.13185	315.67
MS090304	409	132	40	87	20.6	1172	291	143	270	127	-26.8	303	27.5462	1597.48	7	0.765427	1.4	10.87	-0.72	87	1	0.14	3.41	20.7	48	3.59	25	54.3	0.00704225	5.97356	180.272
MS090305	409	132	40	87	20.6	1172	291	143	270	127	-26.8	303	11.3875	1598.09	7	0.765427	1.8	10.87	-0.72	97	1	0.14	3.41	20.7	48	3.59	25	54.3	0.00423986	8.32245	309.474
MS100101	416	134	39	87	20.6	1191	295	143	270	127	-26.9	300	56.7363	1605	10	0.584592	10.2	10.76	-0.87	1	3	0.14	3.41	20.7	48	3.59	25	54.3	0.0231218	2.7931	58.8429
MS100102	416	134	39	87	20.6	1191	295	143	270	127	-26.9	300	48.9175	1605	10	0.584592	14.7	10.76	-0.87	1	3	0.14	3.41	20.7	48	3.59	25	54.3	0.0101912	1.54367	43.7899
MS100103	416	134	39	87	20.6	1191	295	143	270	127	-26.9	300	60.9062	1605	10	0.584592	28.5	10.76	-0.87	1	3	0.14	3.41	20.7	48	3.59	25	54.3	0.0309184	3.90746	152.691
MS100104	416	134	39	87	20.6	1191	295	143	270	127	-26.9	300	74.4587	1605	10	0.584592	24	10.76	-0.87	1	3	0.14	3.41	20.7	48	3.59	25	54.3	0.0290732	5.45321	191.75
MS100105	416	134	39	87	20.6	1191	295	143	270	127	-26.9	300	71.8525	1605	10	0.584592	12.6	10.76	-0.87	1	3	0.14	3.41	20.7	48	3.59	25	54.3	0.0250849	4.57024	156.032
MS100201	416	134	39	87	20.6	1191	295	143	270	127	-26.9	300	13.9937	1606.29	15	0.584592	8.3	10.76	-0.87	7	2	0.14	3.41	20.7	48	3.59	25	54.3	0	5.25925	251.663
MS100202	416	134	39	87	20.6	1191	295	143	270	127	-26.9	300	6.69625	1607.59	15	0.584592	1.2	10.76	-0.87	17	2	0.14	3.41	20.7	48	3.59	25	54.3	0	5.3524	197.775
MS100203	416	134	39	87	20.6	1191	295	143	270	127	-26.9	300	4.61125	1608.88	15	0.584592	0.2	10.76	-0.87	27	2	0.14	3.41	20.7	48	3.59	25	54.3	0	4.58567	210.719
MS100204	416	134	39	87	20.6	1191	295	143	270	127	-26.9	300	1.48375	1610.18	15	0.584592	1.6	10.76	-0.87	37	2	0.14	3.41	20.7	48	3.59	25	54.3	0	5.81145	244.499
MS100205	416	134	39	87	20.6	1191	295	143	270	127	-26.9	300	31.195	1611.47	15	0.584592	0.8	10.76	-0.87	47	2	0.14	3.41	20.7	48	3.59	25	54.3	0	6.44948	283.78
MS100301	416	134	39	87	20.6	1191	295	143	270	127	-26.9	300	54.13	1612.64	13.5	0.584592	0.4	10.76	-0.87	57	2	0.14	3.41	20.7	48	3.59	25	54.3	0.00211993	5.2004	251.594
MS100302	416	134	39	87	20.6	1191	295	143	270	127	-26.9	300	42.1413	1613.8	13.5	0.584592	0	10.76	-0.87	67	2	0.14	3.41	20.7	48	3.59	25	54.3	0.00211993	7.40985	340.157
MS100303	416	134	39	87	20.6	1191	295	143	270	127	-26.9	300	21.8125	1614.97	13.5	0.584592	3.8	10.76	-0.87	77	2	0.14	3.41	20.7	48	3.59	25	54.3	0.00547994	5.95391	282.11
MS100304	416	134	39	87	20.6	1191	295	143	270	127	-26.9	300	5.65375	1616.14	13.5	0.584592	0.8	10.76	-0.87	87	2	0.14	3.41	20.7	48	3.59	25	54.3	0.00595139	3.19157	109.16
MS100305	416	134	39	87	20.6	1191	295	143	270	127	-26.9	300	2.005	1617.31	13.5	0.584592	0.8	10.76	-0.87	97	2	0.14	3.41	20.7	48	3.59	25	54.3	0.00336001	2.72742	90.572
MS110101	456	141	38	87	20.4	1296	315	144	269	125	-27.1	287	67.1612	1654	4	0.833858	35.6	10.11	-1.73	1	3	0.14	3.41	20.7	48	3.59	25	54.3	0.0363519	3.97162	79.7956
MS110102	456	141	38	87	20.4	1296	315	144	269	125	-27.1	287	69.7675	1654	4	0.833858	16.4	10.11	-1.73	1	3	0.14	3.41	20.7	48	3.59	25	54.3	0.02752	2.50844	45.4354
MS110103	456	141	38	87	20.4	1296	315	144	269	125	-27.1	287	66.64	1654	4	0.833858	11.1	10.11	-1.73	1	3	0.14	3.41	20.7	48	3.59	25	54.3	0.0327764	3.97528	63.2107
MS110104	456	141	38	87	20.4	1296	315	144	269	125	-27.1	287	60.9062	1654	4	0.833858	19.1	10.11	-1.73	1	3	0.14	3.41	20.7	48	3.59	25	54.3	0.0467597	4.61164	65.017
MS110105	456	141	38	87	20.4	1296	315	144	269	125	-27.1	287	64.0338	1654	4	0.833858	28.6	10.11	-1.73	1	3	0.14	3.41	20.7	48	3.59	25	54.3	0.0237581	3.35679	59.2707
MS110201	456	141	38	87	20.4	1296	315	144	269	125	-27.1	287	80.7138	1656.58	31	0.833858	7.9	10.11	-1.73	7	2	0.14	3.41	20.7	48	3.59	25	54.3	0.0208982	8.2262	253.597
MS110202	456	141	38	87	20.4	1296	315	144	269	125	-27.1	287	70.81	1659.15	31	0.833858	0.4	10.11	-1.73	17	2	0.14	3.41	20.7	48	3.59	25	54.3	0.018671	7.48848	244.351
MS110203	456	141	38	87	20.4	1296	315	144	269	125	-27.1	287	30.6737	1661.73	31	0.833858	3.4	10.11	-1.73	27	2	0.14	3.41	20.7	48	3.59	25	54.3	0	8.33098	284.222
MS110204	456	141	38	87	20.4	1296	315	144	269	125	-27.1	287	1.48375	1664.3	31	0.833858	0.4	10.11	-1.73	37	2	0.14	3.41	20.7	48	3.59	25	54.3	0	7.08406	295.729
MS110205	456	141	38	87	20.4	1296	315	144	269	125	-27.1	287	1.48375	1666.88	31	0.833858	0.6	10.11	-1.73	47	2	0.14	3.41	20.7	48	3.59	25	54.3	0	5.60936	235.274
MS110301	456	141	38	87	20.4	1296	315	144	269	125	-27.1	287	-0.08	1669.6	33	0.833858	0.2	10.11	-1.73	57	1	0.14	3.41	20.7	48	3.59	25	54.3	0	3.78793	151.147
MS110302	456	141	38	87	20.4	1296	315	144	269	125	-27.1	287	-0.08	1672.32	33	0.833858	0.4	10.11	-1.73	67	1	0.14	3.41	20.7	48	3.59	25	54.3	0.00211993	6.84463	315.599
MS110303	456	141	38	87	20.4	1296	315	144	269	125	-27.1	287	8.78125	1675.05	33	0.833858	0	10.11	-1.73	77	1	0.14	3.41	20.7	48	3.59	25	54.3	0	6.05259	264.355
MS110304	456	141	38	87	20.4	1296	315	144	269	125	-27.1	287	15.5575	1677.77	33	0.833858	0.2	10.11	-1.73	87	1	0.14	3.41	20.7	48	3.59	25	54.3	0	7.11203	326.462
MS110305	456	141	38	87	20.4	1296	315	144	269	125	-27.1	287	6.69625	1680.49	33	0.833858	0	10.11	-1.73	97	1	0.14	3.41	20.7	48	3.59	25	54.3	0	5.84757	254.403
MS120101	468	144	36	86	20.3	1325	321	147	266	119	-27.9	283	55.1725	1711	7	0.967471	23.2	9.71	-2.28	1	3	0.25	6.22	13.6	77	6.77	31.9	54.5	0.033007	5.72173	189.999
MS120102	468	144	36	86	20.3	1325	321	147	266	119	-27.9	283	51.0025	1711	7	0.967471	4	9.71	-2.28	1	3	0.25	6.22	13.6	77	6.77	31.9	54.5	0.0372107	6.35956	185.969
MS120103	468	144	36	86	20.3	1325	321	147	266	119	-27.9	283	42.1413	1711	7	0.967471	4.4	9.71	-2.28	1	3	0.25	6.22	13.6	77	6.77	31.9	54.5	0.0363346	9.61893	332.204
MS120104	468	144	36	86	20.3	1325	321	147	266	119	-27.9	283	38.4925	1711	7	0.967471	4.2	9.71	-2.28	1	3	0.25	6.22	13.6	77	6.77	31.9	54.5	0.0279824	7.95331	277.866
MS120105	468	144	36	86	20.3	1325	321	147	266	119	-27.9	283	43.705	1711	7	0.967471	3.8	9.71	-2.28	1	3	0.25	6.22	13.6	77	6.77	31.9	54.5	0.0242932	7.35491	238.861
MS120201	468	144	36	86	20.3	1325	321	147	266	119	-27.9	283	6.175	1708.65	28	0.967471	0.2	9.71	-2.28	7	1	0.25	6.22	13.6	77	6.77	31.9	54.5	0.00211993	7.37387	311.427
MS120202	468	144	36	86	20.3	1325	321	147	266	119	-27.9	283	3.56875	1706.31	28	0.967471	6.2	9.71	-2.28	17	1	0.25	6.22	13.6	77	6.77	31.9	54.5	0	7.12321	319.07
MS120203	468	144	36	86	20.3	1325	321	147	266	119	-27.9	283	0.9625	1703.96	28	0.967471	0	9.71	-2.28	27	1	0.25	6.22	13.6	77	6.77	31.9	54.5	0	6.15553	260.318
MS120204	468	144	36	86	20.3	1325	321	147	266	119	-27.9	283	6.175	1701.61	28	0.967471	0	9.71	-2.28	37	1	0.25	6.22	13.6	77	6.77	31.9	54.5	0	6.2975	267.134
MS120205	468	144	36	86	20.3	1325	321	147	266	119	-27.9	283	20.2488	1699.26	28	0.967471	0.2	9.71	-2.28	47	1	0.25	6.22	13.6	77	6.77	31.9	54.5	0	5.67015	249.365
MS120301	468	144	36	86	20.3	1325	321	147	266	119	-27.9	283	17.1213	1695.95	41.5	0.967471	0	9.71	-2.28	57	2	0.25	6.22	13.6	77	6.77	31.9	54.5	0	6.90789	281.97
MS120302	468	144	36	86	20.3	1325	321	147	266	119	-27.9	283	14.515	1692.64	41.5	0.967471	0.4	9.71	-2.28	67	2	0.25	6.22	13.6	77	6.77	31.9	54.5	0	6.54598	291.814
MS120303	468	144	36	86	20.3	1325	321	147	266	119	-27.9	283	13.4725	1689.32	41.5	0.967471	0.4	9.71	-2.28	77	2	0.25	6.22	13.6	77	6.77	31.9	54.5	0	5.81501	242.625
MS120304	468	144	36	86	20.3	1325	321	147	266	119	-27.9	283	5.1325	1686.01	41.5	0.967471	0.2	9.71	-2.28	87	2	0.25	6.22	13.6	77	6.77	31.9	54.5	0	7.41247	294.562
MS120305	468	144	36	86	20.3	1325	321	147	266	119	-27.9	283	5.1325	1682.7	41.5	0.967471	0	9.71	-2.28	97	2	0.25	6.22	13.6	77	6.77	31.9	54.5	0	9.5483	333.956
MS130101	477	146	33	85	20.1	1345	327	151	262	111	-28.8	280	64.555	1760	9	0.484883	11.3	9.54	-2.48	1	3	0.34	8.39	10.6	79	10.55	22.9	66.5	0.0249195	5.01417	117.315
MS130102	477	146	33	85	20.1	1345	327	151	262	111	-28.8	280	62.9912	1760	9	0.484883	6.6	9.54	-2.48	1	3	0.34	8.39	10.6	79	10.55	22.9	66.5	0.0235933	4.28426	110.038
MS130103	477	146	33	85	20.1	1345	327	151	262	111	-28.8	280	56.7363	1760	9	0.484883	15.6	9.54	-2.48	1	3	0.34	8.39	10.6	79	10.55	22.9	66.5	0.0181995	4.11605	82.2177
MS130104	477	146	33	85	20.1	1345	327	151	262	111	-28.8	280	40.5775	1760	9	0.484883	6.8	9.54	-2.48	1	3	0.34	8.39	10.6	79	10.55	22.9	66.5	0.0364983	4.87763	131.659
MS130105	477	146	33	85	20.1	1345	327	151	262	111	-28.8	280	36.9287	1760	9	0.484883	1.6	9.54	-2.48	1	3	0.34	8.39	10.6	79	10.55	22.9	66.5	0.0252418	7.38622	223.372
MS130201	477	146	33	85	20.1	1345	327	151	262	111	-28.8	280	65.5975	1761.34	15.5	0.484883	19.1	9.54	-2.48	7	2	0.34	8.39	10.6	79	10.55	22.9	66.5	0.0105997	6.5688	231.185
MS130202	477	146	33	85	20.1	1345	327	151	262	111	-28.8	280	62.9912	1762.67	15.5	0.484883	3	9.54	-2.48	17	2	0.34	8.39	10.6	79	10.55	22.9	66.5	0.00211993	8.87582	376.299
MS130203	477	146	33	85	20.1	1345	327	151	262	111	-28.8	280	83.8412	1764.01	15.5	0.484883	1	9.54	-2.48	27	2	0.34	8.39	10.6	79	10.55	22.9	66.5	0.00916218	9.06853	313.524
MS130204	477	146	33	85	20.1	1345	327	151	262	111	-28.8	280	84.8838	1765.34	15.5	0.484883	10.5	9.54	-2.48	37	2	0.34	8.39	10.6	79	10.55	22.9	66.5	0.0105997	8.05693	231.937
MS130205	477	146	33	85	20.1	1345	327	151	262	111	-28.8	280	66.64	1766.68	15.5	0.484883	10.7	9.54	-2.48	47	2	0.34	8.39	10.6	79	10.55	22.9	66.5	0.00211993	7.38256	307.368
MS130301	477	146	33	85	20.1	1345	327	151	262	111	-28.8	280	48.9175	1767.85	13.5	0.484883	0.6	9.54	-2.48	57	2	0.34	8.39	10.6	79	10.55	22.9	66.5	0	6.30531	288.846
MS130302	477	146	33	85	20.1	1345	327	151	262	111	-28.8	280	32.2375	1769.02	13.5	0.484883	0.2	9.54	-2.48	67	2	0.34	8.39	10.6	79	10.55	22.9	66.5	0.00211993	6.44264	302.419
MS130303	477	146	33	85	20.1	1345	327	151	262	111	-28.8	280	12.43	1770.18	13.5	0.484883	0.4	9.54	-2.48	77	2	0.34	8.39	10.6	79	10.55	22.9	66.5	0.00423986	6.58056	277.361
MS130304	477	146	33	85	20.1	1345	327	151	262	111	-28.8	280	32.2375	1771.35	13.5	0.484883	0	9.54	-2.48	87	2	0.34	8.39	10.6	79	10.55	22.9	66.5	0.0112821	8.45111	290.388
MS130305	477	146	33	85	20.1	1345	327	151	262	111	-28.8	280	62.47	1772.52	13.5	0.484883	0.4	9.54	-2.48	97	2	0.34	8.39	10.6	79	10.55	22.9	66.5	0.00635979	7.91729	228.731
MS140101	480	146	31	84	20.1	1351	328	153	261	108	-29.1	277	71.8525	1804	4.5	0.425223	40.6	9.21	-2.8	1	3	0.25	6.22	13.6	77	6.77	31.9	54.5	0.0127196	5.12996	133.137
MS140102	480	146	31	84	20.1	1351	328	153	261	108	-29.1	277	70.81	1804	4.5	0.425223	16.7	9.21	-2.8	1	3	0.25	6.22	13.6	77	6.77	31.9	54.5	0.0112821	5.42682	155.859
MS140103	480	146	31	84	20.1	1351	328	153	261	108	-29.1	277	70.2887	1804	4.5	0.425223	9.8	9.21	-2.8	1	3	0.25	6.22	13.6	77	6.77	31.9	54.5	0.0196449	3.71932	91.5637
MS140104	480	146	31	84	20.1	1351	328	153	261	108	-29.1	277	71.3313	1804	4.5	0.425223	4.8	9.21	-2.8	1	3	0.25	6.22	13.6	77	6.77	31.9	54.5	0.0097198	5.02686	148.188
MS140105	480	146	31	84	20.1	1351	328	153	261	108	-29.1	277	65.0762	1804	4.5	0.425223	7.4	9.21	-2.8	1	3	0.25	6.22	13.6	77	6.77	31.9	54.5	0.0129936	5.91466	187.161
MS140201	480	146	31	84	20.1	1351	328	153	261	108	-29.1	277	88.5325	1806.54	30.5	0.425223	15.7	9.21	-2.8	7	2	0.25	6.22	13.6	77	6.77	31.9	54.5	0.0125222	5.62449	128.376
MS140202	480	146	31	84	20.1	1351	328	153	261	108	-29.1	277	74.4587	1809.08	30.5	0.425223	14.1	9.21	-2.8	17	2	0.25	6.22	13.6	77	6.77	31.9	54.5	0.0108737	6.52756	159.737
MS140203	480	146	31	84	20.1	1351	328	153	261	108	-29.1	277	69.7675	1811.61	30.5	0.425223	4.8	9.21	-2.8	27	2	0.25	6.22	13.6	77	6.77	31.9	54.5	0.013402	8.06058	261.322
MS140204	480	146	31	84	20.1	1351	328	153	261	108	-29.1	277	65.5975	1814.15	30.5	0.425223	0.8	9.21	-2.8	37	2	0.25	6.22	13.6	77	6.77	31.9	54.5	0.00211993	6.4489	267.323
MS140205	480	146	31	84	20.1	1351	328	153	261	108	-29.1	277	71.8525	1816.69	30.5	0.425223	0	9.21	-2.8	47	2	0.25	6.22	13.6	77	6.77	31.9	54.5	0.00211993	8.31233	314.623
MS140301	480	146	31	84	20.1	1351	328	153	261	108	-29.1	277	86.9688	1820.03	42	0.425223	7.2	9.21	-2.8	57	2	0.25	6.22	13.6	77	6.77	31.9	54.5	0.0213565	8.15131	290.9
MS140302	480	146	31	84	20.1	1351	328	153	261	108	-29.1	277	83.8412	1823.38	42	0.425223	2	9.21	-2.8	67	2	0.25	6.22	13.6	77	6.77	31.9	54.5	0.013402	6.29771	238.327
MS140303	480	146	31	84	20.1	1351	328	153	261	108	-29.1	277	51.0025	1826.73	42	0.425223	19.1	9.21	-2.8	77	2	0.25	6.22	13.6	77	6.77	31.9	54.5	0.00807132	7.27729	304.149
MS140304	480	146	31	84	20.1	1351	328	153	261	108	-29.1	277	20.77	1830.07	42	0.425223	4.6	9.21	-2.8	87	2	0.25	6.22	13.6	77	6.77	31.9	54.5	0	5.8176	247.897
MS140305	480	146	31	84	20.1	1351	328	153	261	108	-29.1	277	19.7275	1833.42	42	0.425223	0.2	9.21	-2.8	97	2	0.25	6.22	13.6	77	6.77	31.9	54.5	0	4.32221	187.264
MS150101	480	146	29	83	20.2	1353	329	155	263	108	-29.2	268	5.65375	1926	6.5	0.99965	1.8	8.36	-2.73	1	3	0.34	8.39	10.6	79	10.56	22.9	66.5	0.0115736	6.50722	211.67
MS150102	480	146	29	83	20.2	1353	329	155	263	108	-29.2	268	9.3025	1926	6.5	0.99965	3.8	8.36	-2.73	1	3	0.34	8.39	10.6	79	10.56	22.9	66.5	0.0130798	7.74145	307.268
MS150103	480	146	29	83	20.2	1353	329	155	263	108	-29.2	268	13.4725	1926	6.5	0.99965	3.4	8.36	-2.73	1	3	0.34	8.39	10.6	79	10.56	22.9	66.5	0.00916218	8.45315	323.053
MS150104	480	146	29	83	20.2	1353	329	155	263	108	-29.2	268	13.4725	1926	6.5	0.99965	4.4	8.36	-2.73	1	3	0.34	8.39	10.6	79	10.56	22.9	66.5	0.00847972	8.38862	329.533
MS150105	480	146	29	83	20.2	1353	329	155	263	108	-29.2	268	12.43	1926	6.5	0.99965	3.2	8.36	-2.73	1	3	0.34	8.39	10.6	79	10.56	22.9	66.5	0.00336001	7.56945	261.798
MS150201	480	146	29	83	20.2	1353	329	155	263	108	-29.2	268	59.8638	1926.83	9.5	0.99965	0.6	8.36	-2.73	7	2	0.34	8.39	10.6	79	10.56	22.9	66.5	0	7.69187	289.249
MS150202	480	146	29	83	20.2	1353	329	155	263	108	-29.2	268	39.535	1927.65	9.5	0.99965	0	8.36	-2.73	17	2	0.34	8.39	10.6	79	10.56	22.9	66.5	0	8.22442	312.825
MS150203	480	146	29	83	20.2	1353	329	155	263	108	-29.2	268	27.5462	1928.48	9.5	0.99965	1.2	8.36	-2.73	27	2	0.34	8.39	10.6	79	10.56	22.9	66.5	0.00211993	9.02249	314.74
MS150204	480	146	29	83	20.2	1353	329	155	263	108	-29.2	268	10.8663	1929.3	9.5	0.99965	0.6	8.36	-2.73	37	2	0.34	8.39	10.6	79	10.56	22.9	66.5	0	7.84419	265.28
MS150205	480	146	29	83	20.2	1353	329	155	263	108	-29.2	268	3.0475	1930.13	9.5	0.99965	0.4	8.36	-2.73	47	2	0.34	8.39	10.6	79	10.56	22.9	66.5	0	5.54523	149.158
MS150301	480	146	29	83	20.2	1353	329	155	263	108	-29.2	268	0.9625	1931.38	14.5	0.99965	0.6	8.36	-2.73	57	2	0.34	8.39	10.6	79	10.56	22.9	66.5	0	5.05867	141.516
MS150302	480	146	29	83	20.2	1353	329	155	263	108	-29.2	268	35.365	1932.63	14.5	0.99965	0.4	8.36	-2.73	67	2	0.34	8.39	10.6	79	10.56	22.9	66.5	0.00635979	8.35141	302.299
MS150303	480	146	29	83	20.2	1353	329	155	263	108	-29.2	268	59.3425	1933.88	14.5	0.99965	12.3	8.36	-2.73	77	2	0.34	8.39	10.6	79	10.56	22.9	66.5	0.0125222	7.55389	290.955
MS150304	480	146	29	83	20.2	1353	329	155	263	108	-29.2	268	59.3425	1935.13	14.5	0.99965	16.5	8.36	-2.73	87	2	0.34	8.39	10.6	79	10.56	22.9	66.5	0.00847972	8.20728	179.351
MS150305	480	146	29	83	20.2	1353	329	155	263	108	-29.2	268	40.5775	1936.39	14.5	0.99965	8.9	8.36	-2.73	97	2	0.34	8.39	10.6	79	10.56	22.9	66.5	0.00828233	8.90952	232.788
MS160101	483	147	27	82	20.1	1360	331	157	261	103	-29.8	265	33.28	1976	7.5	0.245114	1	8.05	-2.63	1	3	0.16	3.91	9.1	53	4.16	44.1	46.8	0.0255963	7.46037	208.777
MS160102	483	147	27	82	20.1	1360	331	157	261	103	-29.8	265	16.6	1976	7.5	0.245114	3.4	8.05	-2.63	1	3	0.16	3.91	9.1	53	4.16	44.1	46.8	0.0130798	6.45259	200.385
MS160103	483	147	27	82	20.1	1360	331	157	261	103	-29.8	265	13.4725	1976	7.5	0.245114	0.8	8.05	-2.63	1	3	0.16	3.91	9.1	53	4.16	44.1	46.8	0.0139597	6.44266	222.308
MS160104	483	147	27	82	20.1	1360	331	157	261	103	-29.8	265	31.195	1976	7.5	0.245114	1	8.05	-2.63	1	3	0.16	3.91	9.1	53	4.16	44.1	46.8	0.0156712	8.1613	234.819
MS160105	483	147	27	82	20.1	1360	331	157	261	103	-29.8	265	33.8013	1976	7.5	0.245114	1.6	8.05	-2.63	1	3	0.16	3.91	9.1	53	4.16	44.1	46.8	0.0105997	6.05897	157.205
MS160201	483	147	27	82	20.1	1360	331	157	261	103	-29.8	265	3.56875	1973.85	25.5	0.245114	0.4	8.05	-2.63	7	2	0.16	3.91	9.1	53	4.16	44.1	46.8	0.00866513	4.69254	178.749
MS160202	483	147	27	82	20.1	1360	331	157	261	103	-29.8	265	3.0475	1971.69	25.5	0.245114	1.4	8.05	-2.63	17	2	0.16	3.91	9.1	53	4.16	44.1	46.8	0	4.23526	162.451
MS160203	483	147	27	82	20.1	1360	331	157	261	103	-29.8	265	9.82375	1969.54	25.5	0.245114	7.2	8.05	-2.63	27	2	0.16	3.91	9.1	53	4.16	44.1	46.8	0.0193534	5.83459	167.287
MS160204	483	147	27	82	20.1	1360	331	157	261	103	-29.8	265	43.705	1967.39	25.5	0.245114	11.3	8.05	-2.63	37	2	0.16	3.91	9.1	53	4.16	44.1	46.8	0.00916218	6.25144	143.99
MS160205	483	147	27	82	20.1	1360	331	157	261	103	-29.8	265	54.13	1965.24	25.5	0.245114	14.1	8.05	-2.63	47	2	0.16	3.91	9.1	53	4.16	44.1	46.8	0.00704225	5.76789	140.36
MS160301	483	147	27	82	20.1	1360	331	157	261	103	-29.8	265	54.6512	1962.74	30	0.245114	6.6	8.05	-2.63	57	2	0.16	3.91	9.1	53	4.16	44.1	46.8	0.00635979	6.85639	167.525
MS160302	483	147	27	82	20.1	1360	331	157	261	103	-29.8	265	42.1413	1960.24	30	0.245114	8.9	8.05	-2.63	67	2	0.16	3.91	9.1	53	4.16	44.1	46.8	0	7.12144	215.009
MS160303	483	147	27	82	20.1	1360	331	157	261	103	-29.8	265	6.69625	1957.74	30	0.245114	0.8	8.05	-2.63	77	2	0.16	3.91	9.1	53	4.16	44.1	46.8	0.00211993	5.2924	173.232
MS160304	483	147	27	82	20.1	1360	331	157	261	103	-29.8	265	7.2175	1955.24	30	0.245114	4	8.05	-2.63	87	2	0.16	3.91	9.1	53	4.16	44.1	46.8	0	3.27868	76.3839
MS160305	483	147	27	82	20.1	1360	331	157	261	103	-29.8	265	21.8125	1952.74	30	0.245114	8.3	8.05	-2.63	97	2	0.16	3.91	9.1	53	4.16	44.1	46.8	0.00847972	5.23261	117.806
MS170101	485	147	27	82	20.1	1367	332	158	261	103	-29.8	261	69.2462	2018	4	0.960672	1.8	7.87	-2.56	1	3	0.3	7.55	7	100	5.37	30.3	62.7	0.0248334	5.20891	128.745
MS170102	485	147	27	82	20.1	1367	332	158	261	103	-29.8	261	72.3737	2018	4	0.960672	9.6	7.87	-2.56	1	3	0.3	7.55	7	100	5.37	30.3	62.7	0.0437559	5.40548	128.504
MS170103	485	147	27	82	20.1	1367	332	158	261	103	-29.8	261	70.2887	2018	4	0.960672	15.6	7.87	-2.56	1	3	0.3	7.55	7	100	5.37	30.3	62.7	0.0445655	3.24742	90.0036
MS170104	485	147	27	82	20.1	1367	332	158	261	103	-29.8	261	66.64	2018	4	0.960672	1	7.87	-2.56	1	3	0.3	7.55	7	100	5.37	30.3	62.7	0.016762	5.47046	162.357
MS170105	485	147	27	82	20.1	1367	332	158	261	103	-29.8	261	70.2887	2018	4	0.960672	21.6	7.87	-2.56	1	3	0.3	7.55	7	100	5.37	30.3	62.7	0.0182469	4.612	125.178
MS170201	485	147	27	82	20.1	1367	332	158	261	103	-29.8	261	39.535	2017.74	3	0.960672	0.2	7.87	-2.56	7	3	0.3	7.55	7	100	5.37	30.3	62.7	0.0120845	5.93561	141.555
MS170202	485	147	27	82	20.1	1367	332	158	261	103	-29.8	261	24.4188	2017.48	3	0.960672	2.4	7.87	-2.56	17	3	0.3	7.55	7	100	5.37	30.3	62.7	0.0147424	6.79998	141.792
MS170203	485	147	27	82	20.1	1367	332	158	261	103	-29.8	261	29.6313	2017.21	3	0.960672	0.8	7.87	-2.56	27	3	0.3	7.55	7	100	5.37	30.3	62.7	0	6.36281	137.885
MS170204	485	147	27	82	20.1	1367	332	158	261	103	-29.8	261	19.2062	2016.95	3	0.960672	1.4	7.87	-2.56	37	3	0.3	7.55	7	100	5.37	30.3	62.7	0.00900531	5.06252	83.4757
MS170205	485	147	27	82	20.1	1367	332	158	261	103	-29.8	261	9.82375	2016.69	3	0.960672	2.4	7.87	-2.56	47	3	0.3	7.55	7	100	5.37	30.3	62.7	0	4.32037	74.3529
MS170301	485	147	27	82	20.1	1367	332	158	261	103	-29.8	261	3.0475	2016.17	6	0.960672	14.7	7.87	-2.56	57	3	0.3	7.55	7	100	5.37	30.3	62.7	0.0112821	4.33317	96.9753
MS170302	485	147	27	82	20.1	1367	332	158	261	103	-29.8	261	20.77	2015.65	6	0.960672	2	7.87	-2.56	67	3	0.3	7.55	7	100	5.37	30.3	62.7	0.0121715	5.04376	136.905
MS170303	485	147	27	82	20.1	1367	332	158	261	103	-29.8	261	41.0988	2015.12	6	0.960672	6.8	7.87	-2.56	77	3	0.3	7.55	7	100	5.37	30.3	62.7	0	5.34326	177.366
MS170304	485	147	27	82	20.1	1367	332	158	261	103	-29.8	261	51.5238	2014.6	6	0.960672	11.9	7.87	-2.56	87	3	0.3	7.55	7	100	5.37	30.3	62.7	0.0115736	6.03386	195.963
MS170305	485	147	27	82	20.1	1367	332	158	261	103	-29.8	261	35.365	2014.08	6	0.960672	0.6	7.87	-2.56	97	3	0.3	7.55	7	100	5.37	30.3	62.7	0	4.15344	160.291
MS180101	489	149	23	79	19.9	1372	334	163	256	93	-30.9	259	33.28	2085	5.5	0.938686	0.8	7.83	-2.74	1	3	0.32	8.1	9.4	84	8.73	25.4	65.2	0	2.01948	85.3363
MS180102	489	149	23	79	19.9	1372	334	163	256	93	-30.9	259	15.5575	2085	5.5	0.938686	0.8	7.83	-2.74	1	3	0.32	8.1	9.4	84	8.73	25.4	65.2	0	1.87094	79.3407
MS180103	489	149	23	79	19.9	1372	334	163	256	93	-30.9	259	10.8663	2085	5.5	0.938686	4.2	7.83	-2.74	1	3	0.32	8.1	9.4	84	8.73	25.4	65.2	0	2.05561	86.3403
MS180104	489	149	23	79	19.9	1372	334	163	256	93	-30.9	259	15.0363	2085	5.5	0.938686	4.4	7.83	-2.74	1	3	0.32	8.1	9.4	84	8.73	25.4	65.2	0	2.84279	107.013
MS180105	489	149	23	79	19.9	1372	334	163	256	93	-30.9	259	18.1637	2085	5.5	0.938686	14.7	7.83	-2.74	1	3	0.32	8.1	9.4	84	8.73	25.4	65.2	0	2.72733	104.341
MS180201	489	149	23	79	19.9	1372	334	163	256	93	-30.9	259	16.6	2085.39	4.5	0.938686	1	7.83	-2.74	7	1	0.32	8.1	9.4	84	8.73	25.4	65.2	0	3.27899	118.097
MS180202	489	149	23	79	19.9	1372	334	163	256	93	-30.9	259	11.3875	2085.78	4.5	0.938686	0.8	7.83	-2.74	17	1	0.32	8.1	9.4	84	8.73	25.4	65.2	0	2.25444	82.9836
MS180203	489	149	23	79	19.9	1372	334	163	256	93	-30.9	259	3.0475	2086.18	4.5	0.938686	0.6	7.83	-2.74	27	1	0.32	8.1	9.4	84	8.73	25.4	65.2	0	1.9745	80.2151
MS180204	489	149	23	79	19.9	1372	334	163	256	93	-30.9	259	9.3025	2086.57	4.5	0.938686	0.4	7.83	-2.74	37	1	0.32	8.1	9.4	84	8.73	25.4	65.2	0	1.64951	73.1509
MS180205	489	149	23	79	19.9	1372	334	163	256	93	-30.9	259	18.1637	2086.96	4.5	0.938686	0.6	7.83	-2.74	47	1	0.32	8.1	9.4	84	8.73	25.4	65.2	0	2.80602	104.853
MS180301	489	149	23	79	19.9	1372	334	163	256	93	-30.9	259	21.8125	2087.57	7	0.938686	0.2	7.83	-2.74	57	1	0.32	8.1	9.4	84	8.73	25.4	65.2	0	2.82509	109.399
MS180302	489	149	23	79	19.9	1372	334	163	256	93	-30.9	259	18.685	2088.18	7	0.938686	0.8	7.83	-2.74	67	1	0.32	8.1	9.4	84	8.73	25.4	65.2	0	2.19928	82.745
MS180303	489	149	23	79	19.9	1372	334	163	256	93	-30.9	259	9.82375	2088.79	7	0.938686	0.6	7.83	-2.74	77	1	0.32	8.1	9.4	84	8.73	25.4	65.2	0	2.28897	96.2375
MS180304	489	149	23	79	19.9	1372	334	163	256	93	-30.9	259	5.1325	2089.4	7	0.938686	0.4	7.83	-2.74	87	1	0.32	8.1	9.4	84	8.73	25.4	65.2	0	1.70725	81.8357
MS180305	489	149	23	79	19.9	1372	334	163	256	93	-30.9	259	7.2175	2090.01	7	0.938686	0.2	7.83	-2.74	97	1	0.32	8.1	9.4	84	8.73	25.4	65.2	0	2.41817	96.2612
MS190101	490	149	23	79	19.9	1375	334	163	257	94	-30.8	256	47.875	2112	2.5	0.244813	10.7	7.61	-2.53	1	3	0.32	8.1	9.4	84	8.73	25.4	65.2	0	2.99881	109.623
MS190102	490	149	23	79	19.9	1375	334	163	257	94	-30.8	256	46.8325	2112	2.5	0.244813	14.1	7.61	-2.53	1	3	0.32	8.1	9.4	84	8.73	25.4	65.2	0	3.1121	114.08
MS190103	490	149	23	79	19.9	1375	334	163	257	94	-30.8	256	58.8213	2112	2.5	0.244813	14.1	7.61	-2.53	1	3	0.32	8.1	9.4	84	8.73	25.4	65.2	0	4.10808	134.055
MS190104	490	149	23	79	19.9	1375	334	163	257	94	-30.8	256	84.8838	2112	2.5	0.244813	12.6	7.61	-2.53	1	3	0.32	8.1	9.4	84	8.73	25.4	65.2	0.00492232	6.18177	172.844
MS190105	490	149	23	79	19.9	1375	334	163	257	94	-30.8	256	93.745	2112	2.5	0.244813	4.6	7.61	-2.53	1	3	0.32	8.1	9.4	84	8.73	25.4	65.2	0.00211993	5.24065	135.064
MS190201	490	149	23	79	19.9	1375	334	163	257	94	-30.8	256	17.1213	2111.61	4.5	0.244813	1.2	7.61	-2.53	7	2	0.32	8.1	9.4	84	8.73	25.4	65.2	0	2.85143	111.515
MS190202	490	149	23	79	19.9	1375	334	163	257	94	-30.8	256	2.52625	2111.22	4.5	0.244813	0.2	7.61	-2.53	17	2	0.32	8.1	9.4	84	8.73	25.4	65.2	0	2.54057	92.7165
MS190203	490	149	23	79	19.9	1375	334	163	257	94	-30.8	256	8.26	2110.82	4.5	0.244813	0.2	7.61	-2.53	27	2	0.32	8.1	9.4	84	8.73	25.4	65.2	0	4.09815	143.386
MS190204	490	149	23	79	19.9	1375	334	163	257	94	-30.8	256	16.0788	2110.43	4.5	0.244813	0.4	7.61	-2.53	37	2	0.32	8.1	9.4	84	8.73	25.4	65.2	0	4.43517	167.019
MS190205	490	149	23	79	19.9	1375	334	163	257	94	-30.8	256	15.5575	2110.04	4.5	0.244813	0.2	7.61	-2.53	47	2	0.32	8.1	9.4	84	8.73	25.4	65.2	0	4.49007	133.778
MS190301	490	149	23	79	19.9	1375	334	163	257	94	-30.8	256	12.43	2108.17	22	0.244813	0.2	7.61	-2.53	57	2	0.32	8.1	9.4	84	8.73	25.4	65.2	0	5.85897	170.352
MS190302	490	149	23	79	19.9	1375	334	163	257	94	-30.8	256	34.3225	2106.29	22	0.244813	1.2	7.61	-2.53	67	2	0.32	8.1	9.4	84	8.73	25.4	65.2	0	4.80513	154.396
MS190303	490	149	23	79	19.9	1375	334	163	257	94	-30.8	256	65.5975	2104.42	22	0.244813	6.2	7.61	-2.53	77	2	0.32	8.1	9.4	84	8.73	25.4	65.2	0	3.09155	88.5477
MS190304	490	149	23	79	19.9	1375	334	163	257	94	-30.8	256	73.4163	2102.55	22	0.244813	11.3	7.61	-2.53	87	2	0.32	8.1	9.4	84	8.73	25.4	65.2	0	3.01779	91.9799
MS190305	490	149	23	79	19.9	1375	334	163	257	94	-30.8	256	74.4587	2100.67	22	0.244813	1.6	7.61	-2.53	97	2	0.32	8.1	9.4	84	8.73	25.4	65.2	0	3.35454	97.4993
MS200101	440	138	25	81	20.2	1260	308	159	263	104	-29.6	253	74.98	2163	9.5	0.134413	4	7.06	-2	1	3	0.3	7.41	7.5	69	10.74	27.6	64.8	0	3.17479	119.32
MS200102	440	138	25	81	20.2	1260	308	159	263	104	-29.6	253	64.0338	2163	9.5	0.134413	2	7.06	-2	1	3	0.3	7.41	7.5	69	10.74	27.6	64.8	0	2.92565	98.7669
MS200103	440	138	25	81	20.2	1260	308	159	263	104	-29.6	253	64.0338	2163	9.5	0.134413	4.8	7.06	-2	1	3	0.3	7.41	7.5	69	10.74	27.6	64.8	0	2.70725	96.7388
MS200104	440	138	25	81	20.2	1260	308	159	263	104	-29.6	253	65.0762	2163	9.5	0.134413	1.8	7.06	-2	1	3	0.3	7.41	7.5	69	10.74	27.6	64.8	0	3.8075	125.491
MS200105	440	138	25	81	20.2	1260	308	159	263	104	-29.6	253	55.1725	2163	9.5	0.134413	1.8	7.06	-2	1	3	0.3	7.41	7.5	69	10.74	27.6	64.8	0	2.42441	94.1675
MS200201	440	138	25	81	20.2	1260	308	159	263	104	-29.6	253	45.79	2162.26	8.5	0.134413	1.2	7.06	-2	7	2	0.3	7.41	7.5	69	10.74	27.6	64.8	0	2.9481	110
MS200202	440	138	25	81	20.2	1260	308	159	263	104	-29.6	253	35.365	2161.52	8.5	0.134413	0.6	7.06	-2	17	2	0.3	7.41	7.5	69	10.74	27.6	64.8	0	3.98185	142.53
MS200203	440	138	25	81	20.2	1260	308	159	263	104	-29.6	253	47.875	2160.78	8.5	0.134413	0.6	7.06	-2	27	2	0.3	7.41	7.5	69	10.74	27.6	64.8	0	4.13605	126.534
MS200204	440	138	25	81	20.2	1260	308	159	263	104	-29.6	253	44.7475	2160.04	8.5	0.134413	0.6	7.06	-2	37	2	0.3	7.41	7.5	69	10.74	27.6	64.8	0	4.52744	132.963
MS200205	440	138	25	81	20.2	1260	308	159	263	104	-29.6	253	16.6	2159.3	8.5	0.134413	0.6	7.06	-2	47	2	0.3	7.41	7.5	69	10.74	27.6	64.8	0	3.02713	109.219
MS200301	440	138	25	81	20.2	1260	308	159	263	104	-29.6	253	3.56875	2157.88	16.5	0.134413	3.8	7.06	-2	57	2	0.3	7.41	7.5	69	10.74	27.6	64.8	0	3.36016	114.974
MS200302	440	138	25	81	20.2	1260	308	159	263	104	-29.6	253	30.6737	2156.46	16.5	0.134413	0.8	7.06	-2	67	2	0.3	7.41	7.5	69	10.74	27.6	64.8	0	2.91972	105.304
MS200303	440	138	25	81	20.2	1260	308	159	263	104	-29.6	253	30.1525	2155.04	16.5	0.134413	0.6	7.06	-2	77	2	0.3	7.41	7.5	69	10.74	27.6	64.8	0	3.44787	126.984
MS200304	440	138	25	81	20.2	1260	308	159	263	104	-29.6	253	0.44125	2153.62	16.5	0.134413	0.2	7.06	-2	87	2	0.3	7.41	7.5	69	10.74	27.6	64.8	0	3.29794	141.544
MS200305	440	138	25	81	20.2	1260	308	159	263	104	-29.6	253	43.1838	2152.2	16.5	0.134413	3.2	7.06	-2	97	2	0.3	7.41	7.5	69	10.74	27.6	64.8	0	2.50364	103.53

## Sheet: Table C. SpeciesList
SpeciesList
SpeciesCode	SpeciesName
ABGR	Abies grandis
ABLA	Abies lasiocarpa
ACCO4	Aconitum columbianum
ACGL	Acer glabrum
ACMI2	Achillea millefolilium
ACNE9	Achnatherum nelsonii
ACOC3	Achnatherum occidentale
ACRU2	Actaea rubra
ADBI	Adenocaulon bicolor
AECYR	Aegilops cylindrica
AGAU2	Agoseris aurantiaca
AGGL	Agoseris glauca
AGGR	Agoseris grandiflora
AGHE2	Agoseris heterophylla
AGSC5	Agrostis scabra
AGUR	Agastache urticifolia
ALAC4	Allium acuminatum
ALAL3	Alyssum alyssoides
ALIN2	Alnus incana
ALPE4	Alliaria petiolata
ALPR3	Alopecurus pratensis
ALVIS	Alnus viridis subsp. Sinuata
AMALA	Amelanchier alnifolia
AMMEI2	Amsinckia intermedia
AMPO2	Amaranthus powellii
ANAR3	Angelica arguta
ANCA14	Anthriscus caucalis
ANCO2	Anthemis cotula
ANHON	Antennaria howellii
ANMA	Anaphalis margaritacea
ANOR	Anemone oregana
ANPI	Anemone piperi
ANRO2	Antennaria rosea
ANST2	Antennaria stenophylla
ANUM	Antennaria umbrinella
APAN2	Apocynum androsaemifolium
AQFL	Aquilegia flavescens
AQFO	Aquilegia formosa
Arabis	Arabis Spp
ARAC2	Arenaria aculeata
ARCO9	Arnica cordifolia
AREL3	Arrhenatherum elatius
ARHI	Arabis hirsuta
ARHO2	Arabis holboellii
ARLU	Artemisia ludoviciana
ARNE	Arctostaphylos nevadensis
ARPA13	Arnica parryi
ARSO2	Arnica sororia
ARUV	Arctostaphylos uva-ursi
ASCA11	Astragalus canadensis
ASPR	Asperugo procumbens
ASSI	Aster Spp?
ASSP	Asclepias speciosa
ATFI	Athyrium filix femina
BASA3	Balsamorhiza sagittata
BLSC	Blepharipappus scaber
BRAR5	Bromus japonicus
BRBR5	Bromus brizaeformis
BRHO2	Bromus hordeaceus
BRIN2	Bromus inermis
BRMA4	Bromus marginatus
BRRA2	Bromus racemosus
BRTE	Bromus tectorum
BRVU	Bromus vulgaris
CABU	Calypso bulbosa
CABU2	Capsella bursa pastoris
CACO6	Cardamine cordifolia
CAEL	Calochortus elegans
CAEU	Calochortus eurycarpus
CAGE2	Carex geyeri
CAMO32	Aster modestus
CAREX	Carex spp.
CARO5	Carex rossii
CARU	Calamagrostis rubescens
CASTI2	Castilleja
CATE26	Orthocarpus hispidus
CAUT	Carex utriculata
CEFO2	Cerastium fontanum
CESA	Ceanothus sanguineus
CESO3	Centaurea solstitialis
CEVE	Ceanothus velutinus
CHAN9	Chamerion angustifolium
CHGL13	Chamaesyce glyptosperma
CHHA	Chlorocrambe hastata
CHRU	Chenopodium rubrum
CHSE6	Chamaesyce serpyllifolia
CHSES	Chamaesyce serpyllifolia
CHUM	Chimaphila umbellata
CI SPP	Cirsium species
CIAL	Circaea alpina
CIAR4	Cirsium arvense
CIBR	Cirsium brevifolium
CICA6	Cirsium canovirens
CIDO	Cicuta douglasii
CIIN	Cichorium intybus
CIRSI	Cirsium spp.
CISC2	Cirsium scariosum
CIUMC	Cistanthe umbellata
CIVU	Cirsium vulgare
CLCO2	Clematis columbiana
CLCO3	Claytonia cordifolia
CLDO2	Clinopodium douglasii
CLLA2	Claytonia lanceolata
CLLI2	Clematis ligusticifolia
CLPE	Claytonia perfoliata
CLPU	Clarkia pulchella
CLRH	Clarkia rhomboidea
CLUN2	Clintonia uniflora
COAR4	Convolvulus arvensis
COCA5	Conyza canadensis
COGR4	Collomia grandiflora
COLI2	Collomia linearis
COMA	Collomia SPP.
COMA25	Corallorhiza maculata
COPA3	Collinsia parviflora
COspp	Collomia SPP.
COSE16	Cornus sericea
COUM	Comandra umbellata
CRAC2	Crepis acuminata
CRAF	Cryptantha affinis
CRAT	Crepis atribarba
CRDO2	Crataegus douglasii
CRSI2	Cryptantha simulans
CRST2	Cryptogramma stelleri
CRTO4	Cryptantha torreyana
CYFR2	Cystopteris fragilis
CYMO2	Cypripedium montanum
CYOF	Cynoglossum officinale
DACA3	Danthonia californica
DACA6	Daucus carota
DAGL	Dactylis glomerata
DAUN	Danthonia unispicata
DEDA	Deschampsia danthonioides
DEDE2	Delphinium depauperatum
DEEL	Deschampsia elongata
DEIN5	Descurainia incana
DELPH	Delphinium L
DENU3	Delphinium nuttallianum
DIAR	Dianthus armeria
DIFU2	Dipsacus fullonum
DOPU	Dodecatheon pulchellum
DRVE2	Draba verna
ELCA11	Agropyron caninum
ELEL5	Elymus elymoides
ELGL	Elymus glaucus
EPBR3	Epilobium brachycarpum
EPCI	Epilobium ciliatum
EPDE4	Epilobium densiflora
EPGL	Epilobium glaberrimum
EPMI	Epilobium minutum
EQAR	Equisetum arvense
EQHY	Equisetum hyemale
ERCI6	Erodium cicutarium
ERCO6	Erigeron coulteri
ERFL4	Eriogonum flavum
ERGI SPP	Erigeron Species
ERGR9	Erythronium grandiflorum
ERHE2	Eriogonum heracleoides
Erig Spp	Erigeron Spp.
ERIN2	Erigeron inornatus
ERMA4	Eriogonum marifolium
EUCO36	Eurybia conspicua
EUEL2	Eucephalus elegans
EUIN9	Eurybia integrifolia
EUME17	Aster sibiricus meritus
EUOC	Eupatorium occidentale
FEID	Festuca idahoensis
FEOC	Festuca occidentalis
FERU2	Fescuta rubra
FRPU2	Fritillaria pudica
FRVE	Fragaria vesca
FRVI	Fragaria virginiana
GAAP2	Galium aparine
GABI	Galium bifolium
GABO2	Galium boreale
GADIP	Gayophytum diffusum
GATR3	Galium triflorum
GEAM3	Gentianella amarella
GEMA4	Geum macrophyllum
GEPRP	Gentianella propinqua
GEPU2	Geranium pusillum
GETR	Geum triflorum
GEVI2	Geranium viscosissimum
GNAPH	Gnaphalium L.
GOOB2	Goodyera oblongifolia
GRNA	Grindelia nana
GRSQ	Grindelia squarrosa
HAMI	Hackelia micrantha
HECY2	Heuchera cylindrica
HEMA80	Heracleum maximum
HEMI20	Hemizonella minima
HEMI7	Heuchera micrantha
HEUN	Helianthella uniflora
HIAL2	Hieracium albertinum
HICY	Hieracium cynoglossoides
HIERA	Hieracium L.
HIGR	Hieracium gracile
HILO	Hieracium longiberbe
HISCA	Hieracium scouleri
HISCS	Hieracium scabrum
HODI	Holodiscus discolor
HOJU	Hordeum jubatum
HYCA4	Hydrophyllum capitatum
HYPE	Hypericum perforatum
IPAG	Ipomopsis aggregata
JUBU	Juncus bufonius
JUNCU	Juncus spp.
JUPA	Juncus parryi
KEGA	Kelloggia galioides
KOCR	Koleria macrantha
KOMA	Koeleria macrantha
LANE3	Lathyrus nevadensis spp. Lanceolatus
LAOC	Larix occidentalis
LASE	Lactuca serriola
LECA5	Lepidium campestre
LEHA11	Leptosiphon harknessii
LEPE2	Lepidium perfoliatum
LEPY2	Lewisia
LESA2	Lepidium sativum
LIBO3	Linnaea borealis
LICA10	Listera caurina
LICA2	Ligusticum canbyi
LIPA5	Lithophragma parviflorum
LIRU4	Lithospermum ruderale
LOLA3	Lomatium laevigatum
LOMAT	Lomatium spp.
LOTR2	Lomatium triternatum
LOUNU	Lotus purshianus
LOUT2	Lonicera utahensis
LUAR3	Lupinus argenteus
LUAR5	Luzula arcuata
LUCA	Lupinus caudatus
LUMU2	Luzula multiflora
LUPIN	Lupinus spp.
LUPO2	Lupinus polyphyllus
LUSE4	Lupinus sericeus
MADI6	Matricaria discoidea
MAGL	Madia glomerata
MAGR3	Madia gracilis
MALUS	Malus spp.
MARA	Madia radiata
MARA7	Maianthemum racemosum
MARE11	Mahonia repens
MASA	Madia sativa
MAST4	Maianthemum stellatum
MAVU	Marrubium vulgare
MEFU	Melica
MELO4	Mertensia longiflora
MELU	Medicago lupulina
MEOB	Mertensia oblongifolia
MEOF	Melilotus officinalis
MEPA	Mertensia paniculata
MESA	Medicago sativa
MESU	Melica subulata
MIBR5	Mimulus breweri
MIGR	Phlox gracilis
MIGU	Mimulus guttatus
MILE2	Mimulus lewisii
MINU	Microseris nutans
MIST3	Mitella stauropetala
MOLI4	Montia linearis
MOMA3	Arenaria macrophylla
MOOD	Monardella odoratissima
MOPA2	Montia
MOSS	Moss/Lichen
MURI	Muhlenbergia richardsonis
MYST2	Myosotis stricta
NAIN2	Navarretia intertexta
NEPE	Nemophila pedunculata
NOFEG	Noccaea fendleri
ONAC	Onopordum acanthium
ORC	Orc Plant
ORSE	Orthilia secunda
ORUN	Orobanche uniflora
OSBE	Osmorhiza berteroi
OSOC	Osmorhiza occidentalis
PABR	Paeonia brownii
PACA6	Panicum capillare
PAMY	Paxistima myrsinites
PEBR	Pedicularis bracteosa
PEDE4	Penstemon deustus
PEGL5	Penstemon globosus
PEGR2	Pedicularis groenlandica
PENI3	Penstemon nitidus
PENST	Penstemon sp.
PEPRP	Penstemon procerus
PERA	Pedicularis racemosa
PERY	Penstemon rydbergii
PHAL2	Phleum alpinum
PHHA	Phacelia hastata
PHHE2	Phacelia heterophylla
PHLE4	Philadelphus lewisii
PHLOL2	Phlox longifolia
PHMA5	Physocarpus malvaceus
PHPR3	Phleum pratense
PIAL	Pinus albicaulis
PICA13	Piperia candida
PICO	Pinus contorta
PIEN	Picea engelmannii
PIPO	Pinus ponderosa
PITR3	Piperia transversa
PLCL	Platanthera leucostachys
PLDI3	Platanthera dilatata
PLER3	Plantago erecta
PLLA	Plantago lanceolata
PLMA2	Plantago major
PLPA2	Plantago patagonica
POAV	Polygonum aviculare
POBA2	Populus balsamifera
POBU	Poa bulbosa
POCO	Poa compressa
PODO4	Polygonum douglasii
POGL9	Potentilla glandulosa
POGR9	Potentilla gracilis
POMI	Polemonium micranthum
POMI2	Polygonum minimum
POMO5	Polypogon monspeliensis
POPH	Polygonum phytolaccifolium
POPO4	Polygonum polygaloides
POPR	Poa pratensis
POPU3	Polemonium pulcherrimum
PORE5	Potentilla recta
POSE	Poa secunda
POTR5	Populus tremuloides
PRDO	Prunus domestica
PREM	Prunus emarginata
PRTR4	Prosartes trachycarpa
PRVI	Prunus virginiana
PRVU	Prunella vulgaris
PSME	Pseudotsuga menziesii
PSSP6	Pseudoroegneria spicata
PTAN2	Pterospora andromedea
PTAQ	Pteridium aquilinum
PYASA	Pyrola asarifolia
PYPI2	Pyrola picta
RAAC3	Ranunculus acris
RAGL	Ranunculus glaberrimus
RAOC	Ranunculus occidentalis
RAOR3	Ranunculus orthorhynchus
RAUN	Ranunculus uncinatus
RHAL	Rhamnus alnifolia
RIAU	Ribes aureum
RIHU	Ribes hudsonianum
RILA	Ribes lacustre
RIOX	Ribes oxyacanthoides
RIVI3	Ribes viscosissimum
ROCU	Rorippa curvisiliqua
ROGY	Rosa gymnocarpa
RONU	Rosa nutkana
ROOT	Root cover
ROSA5	Rose spp.
ROWO	Rosa woodsii
RUAC3	Rumex acetosella
RUAR9	Rubus armeniacus
RUBUS	Rubus spp.
RUCR	Rumex crispus
RUOC2	Rudbeckia occidentalis
RUPA	Rubus parviflorus
SAAM2	Salix amygdaloides
SAAN2	Sanguisorba annua
SAGR5	Sanicula graveolens
SALA6	Salix lasiolepis
SALE	Salix lemmonii
SALIX	Salix spp.
SAMI3	Sanguisorba minor
SANI4	Sambucus nigra
SANIC6	Sambucus nigra
SAOR2	Saxifraga oregana
SARA2	Sambucus racemosa
SASA	Sagina saginoides
SASC	Salix scouleriana
SCAN3	Scutellaria angustifolia
SECE	Secale cereale
SEDE2	Selaginella densa
SEFR3	Senecio fremontii
SEHY	Senecio hydrophiloides
SEIN2	Senecio integerrimus
SESES	Senecio serra
SEST2	Sedum stenopetalum
SETR	Senecio triangularis
SHCA	Shepherdia canadensis
SIAL2	Sisymbrium altissimum
SILA21	Silene latifolia
SIME	Silene menziesii
SIOR3	Sidalcea oregana
SIPR	Sibbaldia procumbens
SOCA6	Solidago canadensis
SOMI2	Solidago missouriensis
SOSC2	Sorbus scopulina
SPAR	Spergula arvensis
SPBE2	Spiraea betulifolia
SPRU	Spergularia rubra
STAM2	Streptopus amplexifolius
STLOL7	Stellaria longipes
STME2	Stellaria media
STNI	Stellaria nitens
SYAL	Symphoricarpos albus
SYAS3	Symphyotrichum ascendens
SYCU2	Symphyotrichum cusickii
SYFO2	Symphyotrichum foliaceum
TABR2	Taxus brevifolia
TACAC	Taeniatherum caput-medusae
TALA2	Taraxacum laevigatum
TAOF	Taraxacum officinale
TEACUP	Tea Cup
THAR5	Thlaspi arvense
THIN6	Thinopyrum intermedium
THMO6	Thermopsis montana
THOC	Thalictrum occidentale
TITR	Tiarella trifoliata
TRAU2	Trifolium aureum
TRCA	Trautvetteria caroliniensis
TRCA21	Trisetum canescens
TRDU	Tragopogon dubius
TRGR7	Triteleia grandiflora
TRLOL3	Trifolium longipes
TRMI4	Trifolium microcephalum
TRMO	TRMO spp.
TROV2	Trillium ovatum
TRPE4	Triodanis perfoliata
TRPL2	Trifolium plumosum
TRPO	Tragopogon porrifolius
TRPR2	Trifolium pratense
TRRE3	Trifolium repens
TRSP2	Trisetum spicatum
TSME	Tsuga mertensiana
TYLA	TYPHA latifolia
URDI	Urtica dioica
VAAC	Valeriana acutiloba
VALO	Valerianella locusta
VAME	Vaccinium membranaceum
VASC	Vaccinium scoparium
VASI	Valeriana sitchensis
VEAM2	Veronica americana
VEAR	Veronica arvensis
VEBL	Verbascum blattaria
VECA2	Veratrum californicum
VEDU	Ventenata dubia
VEOF2	Veronica officinalis
VEPE3	Veronica persica
VESC2	Veronica scutellata
VESE	Veronica serpyllifolia
VETH	Verbascum thapsus
VEWOW	Veronica wormskjoldii
VIAD	Viola adunca
VIAM	Vicia americana
VIGL	Viola glabella
VINU2	Viola nuttallii
VIOR	Viola orbiculata
VIPA4	Viola palustris
VIPU4	Viola purpurea
VUMY	Vulpia myuros
WOOR	Woodsia oregana
WYAM	Wyethia amplexicaulis
XASTC	Xanthium strumarium
ZIVE	Zigadenus veneosus
